# Supplementary material for: Herbivory induced methylation changes in the Lombardy poplar: A comparison of results obtained by epiGBS and WGBS
Source: PLoS One. 2023 Sep 8;18(9):e0291202. doi: 10.1371/journal.pone.0291202 (PMC10490839; doi:10.1371/journal.pone.0291202)
Supplement: S3 Table — (XLSX) [file pone.0291202.s005.xlsx]

## Sheet: Herbivory_enrichment_result_TAI
Supporting Information: Troyee et. al 2023
Table S3: Full list of enriched gene sets detected using differentially methylated cytosines(DMCs) of epiGBS and differentially methylated regions (DMRs) of WGBS for insect and artificial herbivory
stress	technique	ID	Description	GeneRatio	BgRatio	pvalue	p.adjust	qvalue	geneID	Count	bgsource	Definition	Genes	Bg	ExpBg	Expected	PN_annoated_genes	foldEnrichment
Insect	WGBS	GO:0005975	carbohydrate metabolic process	15/98	1249/17712	0.00350815	0.00350815	0.546223	AT3G04880.1;AT2G29560.1;AT1G68560.1;AT3G02360.2;AT4G28850.1;AT4G26850.1;AT1G74910.2;AT3G24130.2;AT3G04790.2;AT1G06490.2;AT4G36360.1;AT5G58090.2;AT5G26570.1;AT2G05320.1;AT1G32900.1	15	BP	The chemical reactions and pathways involving carbohydrates, any of a group of organic compounds based of the general formula Cx(H2O)y.	98	17712	1249	6.91068	augustus_masked-scaffold_28-processed-gene-17.21-mRNA-1;maker-scaffold_7-snap-gene-21.113-mRNA-1;maker-scaffold_11-snap-gene-38.72-mRNA-1;maker-scaffold_11-snap-gene-35.102-mRNA-1;maker-scaffold_13-augustus-gene-23.66-mRNA-1;augustus_masked-scaffold_43-processed-gene-2.13-mRNA-1;maker-scaffold_19-augustus-gene-17.73-mRNA-1;maker-scaffold_40-snap-gene-8.44-mRNA-1;augustus_masked-scaffold_28-proces…	2.17055
Insect	WGBS	GO:0010087	phloem or xylem histogenesis	1998-04-01	137/17712	0.00706338	0.00706338	0.546223	AT5G19530.2;AT2G18290.1;AT4G17500.2;AT5G05340.3	4	BP	The process whose specific outcome is the progression of phloem and/or xylem over time, from formation to the mature structure. An example of this process is found in Arabidopsis thaliana.	98	17712	137	0.758017	snap_masked-scaffold_25-processed-gene-3.61-mRNA-1;maker-scaffold_18-snap-gene-22.88-mRNA-1;augustus_masked-scaffold_2-processed-gene-35.3-mRNA-1;maker-scaffold_3-snap-gene-51.107-mRNA-1	5.27693
Insect	WGBS	GO:0019853	L-ascorbic acid biosynthetic process	1998-02-01	24/17712	0.00772603	0.00772603	0.546223	AT4G26850.1;AT1G74910.2	2	BP	The chemical reactions and pathways resulting in the formation of L-ascorbic acid; L-ascorbic acid ionizes to give L-ascorbate, (2R)-2-[(1S)-1,2-dihydroxyethyl]-4-hydroxy-5-oxo-2,5-dihydrofuran-3-olate, which is required as a cofactor in the oxidation of prolyl residues to hydroxyprolyl, and other reactions.	98	17712	24	0.132791	augustus_masked-scaffold_43-processed-gene-2.13-mRNA-1;maker-scaffold_19-augustus-gene-17.73-mRNA-1	15.0612
Insect	WGBS	GO:1901698	response to nitrogen compound	1998-06-01	326/17712	0.00949213	0.00949213	0.546223	AT2G14610.2;AT3G05200.1;AT1G53310.2;AT2G23770.6;AT4G24400.1;AT4G17500.2	6	BP	NA	98	17712	326	1.80375	maker-scaffold_9-snap-gene-28.88-mRNA-1;augustus_masked-scaffold_44-processed-gene-3.6-mRNA-1;maker-scaffold_38-augustus-gene-3.35-mRNA-1;maker-scaffold_36-snap-gene-12.63-mRNA-1;maker-scaffold_1-augustus-gene-39.81-mRNA-1;augustus_masked-scaffold_2-processed-gene-35.3-mRNA-1	3.32641
Insect	WGBS	GO:0046777	protein autophosphorylation	1998-05-01	243/17712	0.0112793	0.0112793	0.546223	AT1G77720.1;AT1G53440.1;AT4G24400.1;AT2G46700.2;AT5G26570.1	5	BP	The phosphorylation by a protein of one or more of its own amino acid residues (cis-autophosphorylation), or residues on an identical protein (trans-autophosphorylation).	98	17712	243	1.34451	maker-scaffold_1-snap-gene-30.65-mRNA-1;maker-scaffold_10-augustus-gene-27.54-mRNA-1;maker-scaffold_1-augustus-gene-39.81-mRNA-1;maker-scaffold_3-augustus-gene-37.89-mRNA-1;maker-scaffold_3-snap-gene-53.108-mRNA-1	3.71882
Insect	WGBS	GO:0010167	response to nitrate	1998-02-01	30/17712	0.0119179	0.0119179	0.546223	AT1G53310.2;AT4G24400.1	2	BP	Any process that results in a change in state or activity of a cell or an organism (in terms of movement, secretion, enzyme production, gene expression, etc.) as a result of a nitrate stimulus.	98	17712	30	0.165989	maker-scaffold_38-augustus-gene-3.35-mRNA-1;maker-scaffold_1-augustus-gene-39.81-mRNA-1	12.049
Insect	WGBS	GO:0015977	carbon fixation	1998-02-01	30/17712	0.0119179	0.0119179	0.546223	AT1G53310.2;AT3G04790.2	2	BP	A metabolic process in which carbon (usually derived from carbon dioxide) is incorporated into organic compounds (usually carbohydrates).	98	17712	30	0.165989	maker-scaffold_38-augustus-gene-3.35-mRNA-1;augustus_masked-scaffold_28-processed-gene-16.16-mRNA-1	12.049
Insect	WGBS	GO:0019852	L-ascorbic acid metabolic process	1998-02-01	30/17712	0.0119179	0.0119179	0.546223	AT4G26850.1;AT1G74910.2	2	BP	The chemical reactions and pathways involving L-ascorbic acid, (2R)-2-[(1S)-1,2-dihydroxyethyl]-4-hydroxy-5-oxo-2,5-dihydrofuran-3-olate; L-ascorbic acid is vitamin C and has co-factor and anti-oxidant activities in many species.	98	17712	30	0.165989	augustus_masked-scaffold_43-processed-gene-2.13-mRNA-1;maker-scaffold_19-augustus-gene-17.73-mRNA-1	12.049
Insect	WGBS	GO:0008360	regulation of cell shape	1998-02-01	36/17712	0.0168942	0.0168942	0.546223	AT5G49430.1;AT1G06490.2	2	BP	Any process that modulates the surface configuration of a cell.	98	17712	36	0.199187	maker-scaffold_11-snap-gene-33.99-mRNA-1;maker-scaffold_446-snap-gene-0.10-mRNA-1	10.0408
Insect	WGBS	GO:0006098	pentose-phosphate shunt	1998-02-01	38/17712	0.0187177	0.0187177	0.546223	AT3G02360.2;AT3G04790.2	2	BP	The metabolic process in which glucose-6-phosphate is oxidized to form carbon dioxide (CO2) and ribulose 5-phosphate, coupled to reduction of NADP+ to NADPH; ribulose 5-P then enters a series of reactions that can yield biosynthetic precursors (ribose-5-phosphate and erythrose-4-phosphate) and glycolytic intermediates (fructose-6-phosphate and glyceraldehyde-3-phosphate).	98	17712	38	0.210253	maker-scaffold_11-snap-gene-35.102-mRNA-1;augustus_masked-scaffold_28-processed-gene-16.16-mRNA-1	9.51235
Insect	WGBS	GO:0006073	cellular glucan metabolic process	1998-05-01	282/17712	0.0202091	0.0202091	0.546223	AT1G68560.1;AT4G28850.1;AT1G06490.2;AT5G26570.1;AT1G32900.1	5	BP	The chemical reactions and pathways involving glucans, polysaccharides consisting only of glucose residues, occurring at the level of an individual cell.	98	17712	282	1.5603	maker-scaffold_11-snap-gene-38.72-mRNA-1;maker-scaffold_13-augustus-gene-23.66-mRNA-1;maker-scaffold_446-snap-gene-0.10-mRNA-1;maker-scaffold_3-snap-gene-53.108-mRNA-1;augustus_masked-scaffold_22-processed-gene-24.8-mRNA-1	3.20452
Insect	WGBS	GO:0044042	glucan metabolic process	1998-05-01	283/17712	0.0204849	0.0204849	0.546223	AT1G68560.1;AT4G28850.1;AT1G06490.2;AT5G26570.1;AT1G32900.1	5	BP	The chemical reactions and pathways involving glucans, polysaccharides consisting only of glucose residues.	98	17712	283	1.56583	maker-scaffold_11-snap-gene-38.72-mRNA-1;maker-scaffold_13-augustus-gene-23.66-mRNA-1;maker-scaffold_446-snap-gene-0.10-mRNA-1;maker-scaffold_3-snap-gene-53.108-mRNA-1;augustus_masked-scaffold_22-processed-gene-24.8-mRNA-1	3.19319
Insect	WGBS	GO:0006813	potassium ion transport	1998-03-01	106/17712	0.0210251	0.0210251	0.546223	AT5G37060.2;AT2G01980.1;AT3G02050.4	3	BP	The directed movement of potassium ions (K+) into, out of or within a cell, or between cells, by means of some agent such as a transporter or pore.	98	17712	106	0.586495	maker-scaffold_9-augustus-gene-25.84-mRNA-1;maker-scaffold_11-snap-gene-46.176-mRNA-1;snap_masked-scaffold_3-processed-gene-52.30-mRNA-1	5.11513
Insect	WGBS	GO:0010200	response to chitin	1998-03-01	107/17712	0.0215467	0.0215467	0.546223	AT3G05200.1;AT2G23770.6;AT4G17500.2	3	BP	A process that results in a change in state or activity of a cell or an organism (in terms of movement, secretion, enzyme production, gene expression, etc.) as a result of a chitin stimulus.	98	17712	107	0.592028	augustus_masked-scaffold_44-processed-gene-3.6-mRNA-1;maker-scaffold_36-snap-gene-12.63-mRNA-1;augustus_masked-scaffold_2-processed-gene-35.3-mRNA-1	5.06733
Insect	WGBS	GO:0006740	NADPH regeneration	1998-02-01	41/17712	0.0216007	0.0216007	0.546223	AT3G02360.2;AT3G04790.2	2	BP	A metabolic process that generates a pool of NADPH by the reduction of NADP+.	98	17712	41	0.226852	maker-scaffold_11-snap-gene-35.102-mRNA-1;augustus_masked-scaffold_28-processed-gene-16.16-mRNA-1	8.81633
Insect	WGBS	GO:0006885	regulation of pH	1998-02-01	42/17712	0.0226001	0.0226001	0.546223	AT5G37060.2;AT2G01980.1	2	BP	Any process involved in the maintenance of an internal equilibrium of hydrogen ions, thereby modulating the internal pH, within an organism or cell.	98	17712	42	0.232385	maker-scaffold_9-augustus-gene-25.84-mRNA-1;maker-scaffold_11-snap-gene-46.176-mRNA-1	8.60641
Insect	WGBS	GO:0007029	endoplasmic reticulum organization	1998-02-01	44/17712	0.0246551	0.0246551	0.546223	AT1G64090.2;AT3G13870.2	2	BP	A process that is carried out at the cellular level which results in the assembly, arrangement of constituent parts, or disassembly of the endoplasmic reticulum.	98	17712	44	0.243451	maker-scaffold_6-snap-gene-20.94-mRNA-1;maker-scaffold_32-snap-gene-2.71-mRNA-1	8.21521
Insect	WGBS	GO:0006935	chemotaxis	1998-02-01	45/17712	0.0257103	0.0257103	0.546223	AT4G08850.31;AT4G08850.20	2	BP	The directed movement of a motile cell or organism, or the directed growth of a cell guided by a specific chemical concentration gradient. Movement may be towards a higher concentration (positive chemotaxis) or towards a lower concentration (negative chemotaxis).	98	17712	45	0.248984	maker-scaffold_540-augustus-gene-0.7-mRNA-1;maker-scaffold_41-augustus-gene-9.53-mRNA-1	8.03265
Insect	WGBS	GO:0010183	pollen tube guidance	1998-02-01	45/17712	0.0257103	0.0257103	0.546223	AT4G08850.31;AT4G08850.20	2	BP	The process in which the growth of pollen tube is directed towards the female gametophyte.	98	17712	45	0.248984	maker-scaffold_540-augustus-gene-0.7-mRNA-1;maker-scaffold_41-augustus-gene-9.53-mRNA-1	8.03265
Insect	WGBS	GO:0042330	taxis	1998-02-01	45/17712	0.0257103	0.0257103	0.546223	AT4G08850.31;AT4G08850.20	2	BP	The directed movement of a motile cell or organism in response to an external stimulus.	98	17712	45	0.248984	maker-scaffold_540-augustus-gene-0.7-mRNA-1;maker-scaffold_41-augustus-gene-9.53-mRNA-1	8.03265
Insect	WGBS	GO:0050918	positive chemotaxis	1998-02-01	45/17712	0.0257103	0.0257103	0.546223	AT4G08850.31;AT4G08850.20	2	BP	The directed movement of a motile cell or organism towards a higher concentration of a chemical.	98	17712	45	0.248984	maker-scaffold_540-augustus-gene-0.7-mRNA-1;maker-scaffold_41-augustus-gene-9.53-mRNA-1	8.03265
Insect	WGBS	GO:0051156	glucose 6-phosphate metabolic process	1998-02-01	45/17712	0.0257103	0.0257103	0.546223	AT3G02360.2;AT3G04790.2	2	BP	The chemical reactions and pathways involving glucose 6-phosphate, a monophosphorylated derivative of glucose with the phosphate group attached to C-6.	98	17712	45	0.248984	maker-scaffold_11-snap-gene-35.102-mRNA-1;augustus_masked-scaffold_28-processed-gene-16.16-mRNA-1	8.03265
Insect	WGBS	GO:0016051	carbohydrate biosynthetic process	1998-06-01	415/17712	0.0276801	0.0276801	0.546223	AT4G26850.1;AT1G74910.2;AT3G04790.2;AT1G06490.2;AT2G05320.1;AT1G32900.1	6	BP	The chemical reactions and pathways resulting in the formation of carbohydrates, any of a group of organic compounds based of the general formula Cx(H2O)y.	98	17712	415	2.29618	augustus_masked-scaffold_43-processed-gene-2.13-mRNA-1;maker-scaffold_19-augustus-gene-17.73-mRNA-1;augustus_masked-scaffold_28-processed-gene-16.16-mRNA-1;maker-scaffold_446-snap-gene-0.10-mRNA-1;augustus_masked-scaffold_3-processed-gene-62.14-mRNA-1;augustus_masked-scaffold_22-processed-gene-24.8-mRNA-1	2.61303
Insect	WGBS	GO:0006275	regulation of DNA replication	1998-02-01	47/17712	0.0278747	0.0278747	0.546223	AT5G04590.2;AT2G18290.1	2	BP	Any process that modulates the frequency, rate or extent of DNA replication.	98	17712	47	0.26005	maker-scaffold_9-augustus-gene-14.95-mRNA-1;maker-scaffold_18-snap-gene-22.88-mRNA-1	7.69084
Insect	WGBS	GO:0016052	carbohydrate catabolic process	1998-05-01	310/17712	0.0288877	0.0288877	0.546223	AT2G29560.1;AT1G68560.1;AT3G02360.2;AT3G24130.2;AT5G26570.1	5	BP	The chemical reactions and pathways resulting in the breakdown of carbohydrates, any of a group of organic compounds based of the general formula Cx(H2O)y.	98	17712	310	1.71522	maker-scaffold_7-snap-gene-21.113-mRNA-1;maker-scaffold_11-snap-gene-38.72-mRNA-1;maker-scaffold_11-snap-gene-35.102-mRNA-1;maker-scaffold_40-snap-gene-8.44-mRNA-1;maker-scaffold_3-snap-gene-53.108-mRNA-1	2.91508
Insect	WGBS	GO:0040011	locomotion	1998-02-01	49/17712	0.0301098	0.0301098	0.546223	AT4G08850.31;AT4G08850.20	2	BP	Self-propelled movement of a cell or organism from one location to another.	98	17712	49	0.271116	maker-scaffold_540-augustus-gene-0.7-mRNA-1;maker-scaffold_41-augustus-gene-9.53-mRNA-1	7.37693
Insect	WGBS	GO:0052545	callose localization	1998-02-01	49/17712	0.0301098	0.0301098	0.546223	AT4G26850.1;AT1G06490.2	2	BP	Any process in which callose is transported to, and/or maintained in, a specific location. Callose is a linear 1,3-beta-d-glucan formed from UDP-glucose and is found in certain plant cell walls.	98	17712	49	0.271116	augustus_masked-scaffold_43-processed-gene-2.13-mRNA-1;maker-scaffold_446-snap-gene-0.10-mRNA-1	7.37693
Insect	WGBS	GO:0006487	protein N-linked glycosylation	1998-02-01	50/17712	0.0312532	0.0312532	0.546223	AT5G38460.2;AT2G05320.1	2	BP	A protein glycosylation process in which a carbohydrate or carbohydrate derivative unit is added to a protein via the N4 atom of peptidyl-asparagine, the omega-N of arginine, or the N1' atom peptidyl-tryptophan.	98	17712	50	0.276649	maker-scaffold_57-augustus-gene-2.52-mRNA-1;augustus_masked-scaffold_3-processed-gene-62.14-mRNA-1	7.22939
Insect	WGBS	GO:0009617	response to bacterium	1998-08-01	678/17712	0.0342146	0.0342146	0.546223	AT1G64090.2;AT3G05200.1;AT4G26850.1;AT1G19180.1;AT2G25110.2;AT3G04790.2;AT3G54560.2;AT2G23770.6	8	BP	Any process that results in a change in state or activity of a cell or an organism (in terms of movement, secretion, enzyme production, gene expression, etc.) as a result of a stimulus from a bacterium.	98	17712	678	3.75136	maker-scaffold_6-snap-gene-20.94-mRNA-1;augustus_masked-scaffold_44-processed-gene-3.6-mRNA-1;augustus_masked-scaffold_43-processed-gene-2.13-mRNA-1;maker-scaffold_4-augustus-gene-14.75-mRNA-1;maker-scaffold_8-augustus-gene-6.73-mRNA-1;augustus_masked-scaffold_28-processed-gene-16.16-mRNA-1;maker-scaffold_12-augustus-gene-14.91-mRNA-1;maker-scaffold_36-snap-gene-12.63-mRNA-1	2.13256
Insect	WGBS	GO:0009605	response to external stimulus	17/98	1926/17712	0.0346992	0.0346992	0.546223	AT4G08850.31;AT2G14610.2;AT1G64090.2;AT3G05200.1;AT5G43360.2;AT4G26850.1;AT1G49050.1;AT1G19180.1;AT2G25110.2;AT1G53310.2;AT3G04790.2;AT1G01720.4;AT3G54560.2;AT2G23770.6;AT4G08850.20;AT5G63660.2;AT4G17500.2	17	BP	Any process that results in a change in state or activity of a cell or an organism (in terms of movement, secretion, enzyme production, gene expression, etc.) as a result of an external stimulus.	98	17712	1926	10.6565	maker-scaffold_540-augustus-gene-0.7-mRNA-1;maker-scaffold_9-snap-gene-28.88-mRNA-1;maker-scaffold_6-snap-gene-20.94-mRNA-1;augustus_masked-scaffold_44-processed-gene-3.6-mRNA-1;augustus_masked-scaffold_29-processed-gene-0.2-mRNA-1;augustus_masked-scaffold_43-processed-gene-2.13-mRNA-1;augustus_masked-scaffold_19-processed-gene-29.3-mRNA-1;maker-scaffold_4-augustus-gene-14.75-mRNA-1;maker-scaffol…	1.59527
Insect	WGBS	GO:0033037	polysaccharide localization	1998-02-01	53/17712	0.0347847	0.0347847	0.546223	AT4G26850.1;AT1G06490.2	2	BP	Any process in which a polysaccharide is transported to, or maintained in, a specific location.	98	17712	53	0.293248	augustus_masked-scaffold_43-processed-gene-2.13-mRNA-1;maker-scaffold_446-snap-gene-0.10-mRNA-1	6.82018
Insect	WGBS	GO:0098542	defense response to other organism	1998-11-01	1085/17712	0.0371987	0.0371987	0.546223	AT2G14610.2;AT3G05200.1;AT4G26850.1;AT1G49050.1;AT1G19180.1;AT2G25110.2;AT3G04790.2;AT1G01720.4;AT3G54560.2;AT2G23770.6;AT5G63660.2	11	BP	Reactions triggered in response to the presence of another organism that act to protect the cell or organism from damage caused by that organism.	98	17712	1085	6.00327	maker-scaffold_9-snap-gene-28.88-mRNA-1;augustus_masked-scaffold_44-processed-gene-3.6-mRNA-1;augustus_masked-scaffold_43-processed-gene-2.13-mRNA-1;augustus_masked-scaffold_19-processed-gene-29.3-mRNA-1;maker-scaffold_4-augustus-gene-14.75-mRNA-1;maker-scaffold_8-augustus-gene-6.73-mRNA-1;augustus_masked-scaffold_28-processed-gene-16.16-mRNA-1;maker-scaffold_28-augustus-gene-10.68-mRNA-1;maker-s…	1.83233
Insect	WGBS	GO:0006739	NADP metabolic process	1998-02-01	56/17712	0.0384633	0.0384633	0.546223	AT3G02360.2;AT3G04790.2	2	BP	The chemical reactions and pathways involving nicotinamide-adenine dinucleotide phosphate, a coenzyme involved in many redox and biosynthetic reactions; metabolism may be of either the oxidized form, NADP, or the reduced form, NADPH.	98	17712	56	0.309846	maker-scaffold_11-snap-gene-35.102-mRNA-1;augustus_masked-scaffold_28-processed-gene-16.16-mRNA-1	6.45481
Insect	WGBS	GO:0006099	tricarboxylic acid cycle	1998-02-01	57/17712	0.0397212	0.0397212	0.546223	AT1G53310.2;AT2G20420.2	2	BP	A nearly universal metabolic pathway in which the acetyl group of acetyl coenzyme A is effectively oxidized to two CO2 and four pairs of electrons are transferred to coenzymes. The acetyl group combines with oxaloacetate to form citrate, which undergoes successive transformations to isocitrate, 2-oxoglutarate, succinyl-CoA, succinate, fumarate, malate, and oxaloacetate again, thus completing the …	98	17712	57	0.315379	maker-scaffold_38-augustus-gene-3.35-mRNA-1;snap_masked-scaffold_54-processed-gene-1.34-mRNA-1	6.34157
Insect	WGBS	GO:0033043	regulation of organelle organization	1998-04-01	233/17712	0.0404467	0.0404467	0.546223	AT1G77720.1;AT5G18410.1;AT2G29560.1;AT1G26110.4	4	BP	Any process that modulates the frequency, rate or extent of a process involved in the formation, arrangement of constituent parts, or disassembly of an organelle.	98	17712	233	1.28918	maker-scaffold_1-snap-gene-30.65-mRNA-1;maker-scaffold_24-snap-gene-5.56-mRNA-1;maker-scaffold_7-snap-gene-21.113-mRNA-1;snap_masked-scaffold_5-processed-gene-28.63-mRNA-1	3.10274
Insect	WGBS	GO:0010411	xyloglucan metabolic process	1998-02-01	58/17712	0.0409946	0.0409946	0.546223	AT1G68560.1;AT4G28850.1	2	BP	The chemical reactions and pathways involving xyloglucan, the cross-linking glycan composed of (1->4)-beta-D-glucan backbone substituted at regular intervals with beta-D-xylosyl-(1->6) residues, which is present in the primary cell wall of most higher plants.	98	17712	58	0.320912	maker-scaffold_11-snap-gene-38.72-mRNA-1;maker-scaffold_13-augustus-gene-23.66-mRNA-1	6.23223
Insect	WGBS	GO:0006955	immune response	1998-11-01	1106/17712	0.0418085	0.0418085	0.546223	AT2G14610.2;AT3G05200.1;AT4G26850.1;AT1G49050.1;AT1G19180.1;AT2G25110.2;AT3G04790.2;AT1G01720.4;AT3G54560.2;AT2G23770.6;AT5G63660.2	11	BP	Any immune system process that functions in the calibrated response of an organism to a potential internal or invasive threat.	98	17712	1106	6.11947	maker-scaffold_9-snap-gene-28.88-mRNA-1;augustus_masked-scaffold_44-processed-gene-3.6-mRNA-1;augustus_masked-scaffold_43-processed-gene-2.13-mRNA-1;augustus_masked-scaffold_19-processed-gene-29.3-mRNA-1;maker-scaffold_4-augustus-gene-14.75-mRNA-1;maker-scaffold_8-augustus-gene-6.73-mRNA-1;augustus_masked-scaffold_28-processed-gene-16.16-mRNA-1;maker-scaffold_28-augustus-gene-10.68-mRNA-1;maker-s…	1.79754
Insect	WGBS	GO:0002376	immune system process	1998-11-01	1110/17712	0.04273	0.04273	0.546223	AT2G14610.2;AT3G05200.1;AT4G26850.1;AT1G49050.1;AT1G19180.1;AT2G25110.2;AT3G04790.2;AT1G01720.4;AT3G54560.2;AT2G23770.6;AT5G63660.2	11	BP	Any process involved in the development or functioning of the immune system, an organismal system for calibrated responses to potential internal or invasive threats.	98	17712	1110	6.1416	maker-scaffold_9-snap-gene-28.88-mRNA-1;augustus_masked-scaffold_44-processed-gene-3.6-mRNA-1;augustus_masked-scaffold_43-processed-gene-2.13-mRNA-1;augustus_masked-scaffold_19-processed-gene-29.3-mRNA-1;maker-scaffold_4-augustus-gene-14.75-mRNA-1;maker-scaffold_8-augustus-gene-6.73-mRNA-1;augustus_masked-scaffold_28-processed-gene-16.16-mRNA-1;maker-scaffold_28-augustus-gene-10.68-mRNA-1;maker-s…	1.79106
Insect	WGBS	GO:0010089	xylem development	1998-02-01	63/17712	0.047587	0.047587	0.546223	AT5G19530.2;AT5G05340.3	2	BP	The formation of the principal water-conducting tissue of a vascular plant.	98	17712	63	0.348577	snap_masked-scaffold_25-processed-gene-3.61-mRNA-1;maker-scaffold_3-snap-gene-51.107-mRNA-1	5.73761
Insect	WGBS	GO:0006952	defense response	13/98	1419/17712	0.0488347	0.0488347	0.546223	AT2G14610.2;AT3G05200.1;AT4G26850.1;AT1G49050.1;AT1G19180.1;AT2G25110.2;AT3G04790.2;AT1G01720.4;AT3G54560.2;AT2G23770.6;AT5G63660.2;AT4G17500.2;AT5G58090.2	13	BP	Reactions, triggered in response to the presence of a foreign body or the occurrence of an injury, which result in restriction of damage to the organism attacked or prevention/recovery from the infection caused by the attack.	98	17712	1419	7.85129	maker-scaffold_9-snap-gene-28.88-mRNA-1;augustus_masked-scaffold_44-processed-gene-3.6-mRNA-1;augustus_masked-scaffold_43-processed-gene-2.13-mRNA-1;augustus_masked-scaffold_19-processed-gene-29.3-mRNA-1;maker-scaffold_4-augustus-gene-14.75-mRNA-1;maker-scaffold_8-augustus-gene-6.73-mRNA-1;augustus_masked-scaffold_28-processed-gene-16.16-mRNA-1;maker-scaffold_28-augustus-gene-10.68-mRNA-1;maker-s…	1.65578
Insect	WGBS	GO:0010035	response to inorganic substance	1998-12-01	1277/17712	0.0490886	0.0490886	0.546223	AT2G14610.2;AT2G01980.1;AT1G68560.1;AT3G02360.2;AT1G74910.2;AT5G22380.1;AT1G53310.2;AT2G05070.1;AT1G01720.4;AT2G20420.2;AT4G24400.1;AT2G30970.2	12	BP	Any process that results in a change in state or activity of a cell or an organism (in terms of movement, secretion, enzyme production, gene expression, etc.) as a result of an inorganic substance stimulus.	98	17712	1277	7.06561	maker-scaffold_9-snap-gene-28.88-mRNA-1;maker-scaffold_11-snap-gene-46.176-mRNA-1;maker-scaffold_11-snap-gene-38.72-mRNA-1;maker-scaffold_11-snap-gene-35.102-mRNA-1;maker-scaffold_19-augustus-gene-17.73-mRNA-1;augustus_masked-scaffold_8-processed-gene-26.11-mRNA-1;maker-scaffold_38-augustus-gene-3.35-mRNA-1;maker-scaffold_38-augustus-gene-6.41-mRNA-1;maker-scaffold_28-augustus-gene-10.68-mRNA-1;s…	1.69837
Insect	WGBS	GO:0043207	response to external biotic stimulus	13/98	1421/17712	0.0492903	0.0492903	0.546223	AT2G14610.2;AT1G64090.2;AT3G05200.1;AT4G26850.1;AT1G49050.1;AT1G19180.1;AT2G25110.2;AT3G04790.2;AT1G01720.4;AT3G54560.2;AT2G23770.6;AT5G63660.2;AT4G17500.2	13	BP	Any process that results in a change in state or activity of a cell or an organism (in terms of movement, secretion, enzyme production, gene expression, etc.) as a result of an external biotic stimulus, an external stimulus caused by, or produced by living things.	98	17712	1421	7.86235	maker-scaffold_9-snap-gene-28.88-mRNA-1;maker-scaffold_6-snap-gene-20.94-mRNA-1;augustus_masked-scaffold_44-processed-gene-3.6-mRNA-1;augustus_masked-scaffold_43-processed-gene-2.13-mRNA-1;augustus_masked-scaffold_19-processed-gene-29.3-mRNA-1;maker-scaffold_4-augustus-gene-14.75-mRNA-1;maker-scaffold_8-augustus-gene-6.73-mRNA-1;augustus_masked-scaffold_28-processed-gene-16.16-mRNA-1;maker-scaffo…	1.65345
Insect	WGBS	GO:0051707	response to other organism	13/98	1421/17712	0.0492903	0.0492903	0.546223	AT2G14610.2;AT1G64090.2;AT3G05200.1;AT4G26850.1;AT1G49050.1;AT1G19180.1;AT2G25110.2;AT3G04790.2;AT1G01720.4;AT3G54560.2;AT2G23770.6;AT5G63660.2;AT4G17500.2	13	BP	Any process that results in a change in state or activity of a cell or an organism (in terms of movement, secretion, enzyme production, gene expression, etc.) as a result of a stimulus from another living organism.	98	17712	1421	7.86235	maker-scaffold_9-snap-gene-28.88-mRNA-1;maker-scaffold_6-snap-gene-20.94-mRNA-1;augustus_masked-scaffold_44-processed-gene-3.6-mRNA-1;augustus_masked-scaffold_43-processed-gene-2.13-mRNA-1;augustus_masked-scaffold_19-processed-gene-29.3-mRNA-1;maker-scaffold_4-augustus-gene-14.75-mRNA-1;maker-scaffold_8-augustus-gene-6.73-mRNA-1;augustus_masked-scaffold_28-processed-gene-16.16-mRNA-1;maker-scaffo…	1.65345
Insect	WGBS	GO:0046527	glucosyltransferase activity	1999-05-01	185/18360	0.00327864	0.00327864	0.479817	AT4G28850.1;AT4G26850.1;AT1G06490.2;AT5G38460.2;AT1G32900.1	5	MF	Catalysis of the transfer of a glucosyl group to an acceptor molecule, typically another carbohydrate or a lipid.	99	18360	185	0.997549	maker-scaffold_13-augustus-gene-23.66-mRNA-1;augustus_masked-scaffold_43-processed-gene-2.13-mRNA-1;maker-scaffold_446-snap-gene-0.10-mRNA-1;maker-scaffold_57-augustus-gene-2.52-mRNA-1;augustus_masked-scaffold_22-processed-gene-24.8-mRNA-1	5.01229
Insect	WGBS	GO:0015385	sodium:proton antiporter activity	1999-02-01	18/18360	0.00416279	0.00416279	0.479817	AT5G37060.2;AT2G01980.1	2	MF	Enables the transfer of a solute or solutes from one side of a membrane to the other according to the reaction: Na+(out) + H+(in) = Na+(in) + H+(out).	99	18360	18	0.0970588	maker-scaffold_9-augustus-gene-25.84-mRNA-1;maker-scaffold_11-snap-gene-46.176-mRNA-1	20.6061
Insect	WGBS	GO:0051139	metal ion:proton antiporter activity	1999-02-01	27/18360	0.0092538	0.0092538	0.553013	AT5G37060.2;AT2G01980.1	2	MF	Enables the transfer of a solute or solutes from one side of a membrane to the other according to the reaction: metal ion(in) + H+(out) = metal ion(out) + H+(in).	99	18360	27	0.145588	maker-scaffold_9-augustus-gene-25.84-mRNA-1;maker-scaffold_11-snap-gene-46.176-mRNA-1	13.7374
Insect	WGBS	GO:0004185	serine-type carboxypeptidase activity	1999-02-01	33/18360	0.0136318	0.0136318	0.553013	AT3G63470.2;AT4G30810.1	2	MF	Catalysis of the hydrolysis of a single C-terminal amino acid residue from the C-terminus of a polypeptide chain by a catalytic mechanism that involves a catalytic triad consisting of a serine nucleophile that is activated by a proton relay involving an acidic residue (e.g. aspartate or glutamate) and a basic residue (usually histidine).	99	18360	33	0.177941	maker-scaffold_9-augustus-gene-16.72-mRNA-1;maker-scaffold_13-augustus-gene-13.80-mRNA-1	11.2397
Insect	WGBS	GO:0015081	sodium ion transmembrane transporter activity	1999-02-01	34/18360	0.0144335	0.0144335	0.553013	AT5G37060.2;AT2G01980.1	2	MF	Enables the transfer of sodium ions (Na+) from one side of a membrane to the other.	99	18360	34	0.183333	maker-scaffold_9-augustus-gene-25.84-mRNA-1;maker-scaffold_11-snap-gene-46.176-mRNA-1	10.9091
Insect	WGBS	GO:0016758	hexosyltransferase activity	1999-06-01	378/18360	0.0165295	0.0165295	0.553013	AT4G28850.1;AT4G26850.1;AT1G06490.2;AT5G38460.2;AT2G05320.1;AT1G32900.1	6	MF	Catalysis of the transfer of a hexosyl group from one compound (donor) to another (acceptor).	99	18360	378	2.03824	maker-scaffold_13-augustus-gene-23.66-mRNA-1;augustus_masked-scaffold_43-processed-gene-2.13-mRNA-1;maker-scaffold_446-snap-gene-0.10-mRNA-1;maker-scaffold_57-augustus-gene-2.52-mRNA-1;augustus_masked-scaffold_3-processed-gene-62.14-mRNA-1;augustus_masked-scaffold_22-processed-gene-24.8-mRNA-1	2.94372
Insect	WGBS	GO:0070008	serine-type exopeptidase activity	1999-02-01	39/18360	0.0187357	0.0187357	0.553013	AT3G63470.2;AT4G30810.1	2	MF	Catalysis of the hydrolysis of a peptide bond not more than three residues from the N- or C-terminus of a polypeptide chain by a catalytic mechanism that involves a catalytic triad consisting of a serine nucleophile that is activated by a proton relay involving an acidic residue (e.g. aspartate or glutamate) and a basic residue (usually histidine).	99	18360	39	0.210294	maker-scaffold_9-augustus-gene-16.72-mRNA-1;maker-scaffold_13-augustus-gene-13.80-mRNA-1	9.51049
Insect	WGBS	GO:0005451	monovalent cation:proton antiporter activity	1999-02-01	42/18360	0.0215441	0.0215441	0.553013	AT5G37060.2;AT2G01980.1	2	MF	Enables the transfer of a solute or solutes from one side of a membrane to the other according to the reaction: monovalent cation(out) + H+(in) = monovalent cation(in) + H+(out).	99	18360	42	0.226471	maker-scaffold_9-augustus-gene-25.84-mRNA-1;maker-scaffold_11-snap-gene-46.176-mRNA-1	8.83117
Insect	WGBS	GO:0015299	solute:proton antiporter activity	1999-02-01	43/18360	0.0225167	0.0225167	0.553013	AT5G37060.2;AT2G01980.1	2	MF	Enables the transfer of a solute or solutes from one side of a membrane to the other according to the reaction: solute(out) + H+(in) = solute(in) + H+(out).	99	18360	43	0.231863	maker-scaffold_9-augustus-gene-25.84-mRNA-1;maker-scaffold_11-snap-gene-46.176-mRNA-1	8.62579
Insect	WGBS	GO:0016757	glycosyltransferase activity	1999-08-01	649/18360	0.0239892	0.0239892	0.553013	AT1G19360.3;AT4G28850.1;AT4G26850.1;AT4G38040.7;AT1G06490.2;AT5G38460.2;AT2G05320.1;AT1G32900.1	8	MF	Catalysis of the transfer of a glycosyl group from one compound (donor) to another (acceptor).	99	18360	649	3.49951	maker-scaffold_7-augustus-gene-43.98-mRNA-1;maker-scaffold_13-augustus-gene-23.66-mRNA-1;augustus_masked-scaffold_43-processed-gene-2.13-mRNA-1;maker-scaffold_33-snap-gene-14.50-mRNA-1;maker-scaffold_446-snap-gene-0.10-mRNA-1;maker-scaffold_57-augustus-gene-2.52-mRNA-1;augustus_masked-scaffold_3-processed-gene-62.14-mRNA-1;augustus_masked-scaffold_22-processed-gene-24.8-mRNA-1	2.28603
Insect	WGBS	GO:0004180	carboxypeptidase activity	1999-02-01	49/18360	0.0287206	0.0287206	0.562106	AT3G63470.2;AT4G30810.1	2	MF	Catalysis of the hydrolysis of a single C-terminal amino acid residue from a polypeptide chain.	99	18360	49	0.264216	maker-scaffold_9-augustus-gene-16.72-mRNA-1;maker-scaffold_13-augustus-gene-13.80-mRNA-1	7.56957
Insect	WGBS	GO:0015491	cation:cation antiporter activity	1999-02-01	50/18360	0.029814	0.029814	0.562106	AT5G37060.2;AT2G01980.1	2	MF	Enables the transfer of a solute or solutes from one side of a membrane to the other according to the reaction: cation A(out) + cation B(in) = cation A(in) + cation B(out).	99	18360	50	0.269608	maker-scaffold_9-augustus-gene-25.84-mRNA-1;maker-scaffold_11-snap-gene-46.176-mRNA-1	7.41818
Insect	WGBS	GO:0015298	solute:cation antiporter activity	1999-02-01	56/18360	0.0367113	0.0367113	0.562106	AT5G37060.2;AT2G01980.1	2	MF	Enables the transfer of a solute or solutes from one side of a membrane to the other according to the reaction: solute(out) + cation(in) = solute(in) + cation(out).	99	18360	56	0.301961	maker-scaffold_9-augustus-gene-25.84-mRNA-1;maker-scaffold_11-snap-gene-46.176-mRNA-1	6.62338
Insect	WGBS	GO:0035251	UDP-glucosyltransferase activity	1999-03-01	142/18360	0.0415086	0.0415086	0.562106	AT4G26850.1;AT1G06490.2;AT1G32900.1	3	MF	Catalysis of the transfer of a glucosyl group from UDP-glucose to an acceptor molecule.	99	18360	142	0.765686	augustus_masked-scaffold_43-processed-gene-2.13-mRNA-1;maker-scaffold_446-snap-gene-0.10-mRNA-1;augustus_masked-scaffold_22-processed-gene-24.8-mRNA-1	3.91805
Insect	WGBS	GO:0048046	apoplast	7/107	479/19231	0.0175944	0.0175944	0.642673	AT2G14610.2;AT5G04590.2;AT1G68560.1;AT4G28850.1;AT1G53310.2;AT4G36360.1;AT5G05340.3	7	CC	The cell membranes and intracellular regions in a plant are connected through plasmodesmata, and plants may be described as having two major compartments: the living symplast and the non-living apoplast. The apoplast is external to the plasma membrane and includes cell walls, intercellular spaces and the lumen of dead structures such as xylem vessels. Water and solutes pass freely through it.	107	19231	479	2.66512	maker-scaffold_9-snap-gene-28.88-mRNA-1;maker-scaffold_9-augustus-gene-14.95-mRNA-1;maker-scaffold_11-snap-gene-38.72-mRNA-1;maker-scaffold_13-augustus-gene-23.66-mRNA-1;maker-scaffold_38-augustus-gene-3.35-mRNA-1;maker-scaffold_16-snap-gene-26.115-mRNA-1;maker-scaffold_3-snap-gene-51.107-mRNA-1	2.62652
Insect	WGBS	GO:0005777	peroxisome	6/107	402/19231	0.0248832	0.0248832	0.642673	AT2G29560.1;AT3G02360.2;AT1G74910.2;AT2G30970.2;AT1G07180.1;AT1G28320.2	6	CC	A small organelle enclosed by a single membrane, and found in most eukaryotic cells. Contains peroxidases and other enzymes involved in a variety of metabolic processes including free radical detoxification, lipid catabolism and biosynthesis, and hydrogen peroxide metabolism.	107	19231	402	2.2367	maker-scaffold_7-snap-gene-21.113-mRNA-1;maker-scaffold_11-snap-gene-35.102-mRNA-1;maker-scaffold_19-augustus-gene-17.73-mRNA-1;maker-scaffold_3-augustus-gene-51.95-mRNA-1;maker-scaffold_20-augustus-gene-22.73-mRNA-1;maker-scaffold_20-augustus-gene-17.44-mRNA-1	2.68252
Insect	WGBS	GO:0042579	microbody	6/107	402/19231	0.0248832	0.0248832	0.642673	AT2G29560.1;AT3G02360.2;AT1G74910.2;AT2G30970.2;AT1G07180.1;AT1G28320.2	6	CC	Cytoplasmic organelles, spherical or oval in shape, that are bounded by a single membrane and contain oxidative enzymes, especially those utilizing hydrogen peroxide (H2O2).	107	19231	402	2.2367	maker-scaffold_7-snap-gene-21.113-mRNA-1;maker-scaffold_11-snap-gene-35.102-mRNA-1;maker-scaffold_19-augustus-gene-17.73-mRNA-1;maker-scaffold_3-augustus-gene-51.95-mRNA-1;maker-scaffold_20-augustus-gene-22.73-mRNA-1;maker-scaffold_20-augustus-gene-17.44-mRNA-1	2.68252
Insect	WGBS	GO:0031304	intrinsic component of mitochondrial inner membrane	2/107	46/19231	0.0270766	0.0270766	0.642673	AT1G09575.2;AT1G07180.1	2	CC	The component of the mitochondrial inner membrane consisting of the gene products and protein complexes having either part of their peptide sequence embedded in the hydrophobic region of the membrane or some other covalently attached group such as a GPI anchor that is similarly embedded in the membrane.	107	19231	46	0.255941	maker-scaffold_98-augustus-gene-0.101-mRNA-1;maker-scaffold_20-augustus-gene-22.73-mRNA-1	7.8143
Insect	WGBS	GO:0005819	spindle	3/107	126/19231	0.0333096	0.0333096	0.642673	AT5G48520.1;AT1G77720.1;AT2G36200.2	3	CC	The array of microtubules and associated molecules that forms between opposite poles of a eukaryotic cell during mitosis or meiosis and serves to move the duplicated chromosomes apart.	107	19231	126	0.701056	maker-scaffold_54-snap-gene-5.29-mRNA-1;maker-scaffold_1-snap-gene-30.65-mRNA-1;maker-scaffold_8-snap-gene-26.106-mRNA-1	4.27926
Insect	WGBS	GO:0010319	stromule	2/107	53/19231	0.0351592	0.0351592	0.642673	AT5G04590.2;AT1G67280.3	2	CC	Thin filamentous structure extending from the surface of all plastid types examined so far, including chloroplast, proplastid, etioplast, leucoplast, amyloplast, and chromoplast. In general, stromules are more abundant in tissues containing non-green plastids, and in cells containing smaller plastids. The primary function of stromules is still unresolved, although the presence of stromules marked…	107	19231	53	0.294888	maker-scaffold_9-augustus-gene-14.95-mRNA-1;maker-scaffold_4-augustus-gene-1.32-mRNA-1	6.78223
Insect	WGBS	GO:0120025	plasma membrane bounded cell projection	3/107	131/19231	0.0367384	0.0367384	0.642673	AT4G08850.31;AT2G29560.1;AT4G08850.20	3	CC	A prolongation or process extending from a cell and that is bounded by plasma membrane, e.g. a cilium, lamellipodium, or axon.	107	19231	131	0.728875	maker-scaffold_540-augustus-gene-0.7-mRNA-1;maker-scaffold_7-snap-gene-21.113-mRNA-1;maker-scaffold_41-augustus-gene-9.53-mRNA-1	4.11593
Artificial	WGBS	GO:0016071	mRNA metabolic process	11/120	541/17712	0.00112502	0.00112502	0.415135	AT4G20910.1;AT2G13540.1;AT2G25850.1;AT4G27000.1;AT4G11970.1;AT1G80780.2;AT5G21160.2;AT3G12770.2;AT5G51280.2;AT1G47490.2;AT1G11430.1	11	BP	The chemical reactions and pathways involving mRNA, messenger RNA, which is responsible for carrying the coded genetic 'message', transcribed from DNA, to sites of protein assembly at the ribosomes.	120	17712	541	3.66531	maker-scaffold_22-snap-gene-28.128-mRNA-1;maker-scaffold_7-snap-gene-23.112-mRNA-1;maker-scaffold_23-snap-gene-3.45-mRNA-1;augustus_masked-scaffold_10-processed-gene-50.2-mRNA-1;maker-scaffold_6-snap-gene-27.103-mRNA-1;maker-scaffold_6-snap-gene-0.78-mRNA-1;maker-scaffold_32-snap-gene-15.68-mRNA-1;maker-scaffold_78-snap-gene-1.119-mRNA-1;maker-scaffold_16-snap-gene-3.97-mRNA-1;maker-scaffold_3-au…	3.00111
Artificial	WGBS	GO:0010257	NADH dehydrogenase complex assembly	3/120	33/17712	0.00142662	0.00142662	0.415135	AT1G76060.1;AT1G62730.1;AT4G21445.2	3	BP	The aggregation, arrangement and bonding together of a set of components to form an NADH dehydrogenase complex.	120	17712	33	0.223577	augustus_masked-scaffold_1-processed-gene-4.10-mRNA-1;augustus_masked-scaffold_6-processed-gene-29.10-mRNA-1;maker-scaffold_20-augustus-gene-23.85-mRNA-1	13.4182
Artificial	WGBS	GO:0071215	cellular response to abscisic acid stimulus	8/120	333/17712	0.00194782	0.00194782	0.415135	AT1G52920.2;AT5G63910.1;AT2G25760.2;AT1G04120.1;AT1G18470.1;AT2G38310.2;AT4G23650.1;AT4G21540.1	8	BP	Any process that results in a change in state or activity of a cell (in terms of movement, secretion, enzyme production, gene expression, etc.) as a result of an abscisic acid stimulus.	120	17712	333	2.2561	maker-scaffold_10-snap-gene-38.56-mRNA-1;maker-scaffold_14-snap-gene-23.121-mRNA-1;maker-scaffold_23-augustus-gene-10.33-mRNA-1;maker-scaffold_34-snap-gene-11.72-mRNA-1;maker-scaffold_26-augustus-gene-25.31-mRNA-1;augustus_masked-scaffold_45-processed-gene-8.0-mRNA-1;augustus_masked-scaffold_2-processed-gene-40.16-mRNA-1;maker-scaffold_20-augustus-gene-23.83-mRNA-1	3.54595
Artificial	WGBS	GO:0097306	cellular response to alcohol	8/120	333/17712	0.00194782	0.00194782	0.415135	AT1G52920.2;AT5G63910.1;AT2G25760.2;AT1G04120.1;AT1G18470.1;AT2G38310.2;AT4G23650.1;AT4G21540.1	8	BP	Any process that results in a change in state or activity of a cell (in terms of movement, secretion, enzyme production, gene expression, etc.) as a result of an alcohol stimulus.	120	17712	333	2.2561	maker-scaffold_10-snap-gene-38.56-mRNA-1;maker-scaffold_14-snap-gene-23.121-mRNA-1;maker-scaffold_23-augustus-gene-10.33-mRNA-1;maker-scaffold_34-snap-gene-11.72-mRNA-1;maker-scaffold_26-augustus-gene-25.31-mRNA-1;augustus_masked-scaffold_45-processed-gene-8.0-mRNA-1;augustus_masked-scaffold_2-processed-gene-40.16-mRNA-1;maker-scaffold_20-augustus-gene-23.83-mRNA-1	3.54595
Artificial	WGBS	GO:0022402	cell cycle process	10/120	500/17712	0.00213408	0.00213408	0.415135	AT5G47690.1;AT1G79890.1;AT5G16690.1;AT3G48860.1;AT3G24495.1;AT3G19050.2;AT1G44110.1;AT5G35770.1;AT3G15150.1;AT2G39770.4	10	BP	The cellular process that ensures successive accurate and complete genome replication and chromosome segregation.	120	17712	500	3.38753	maker-scaffold_4-snap-gene-69.82-mRNA-1;maker-scaffold_6-snap-gene-60.54-mRNA-1;augustus_masked-scaffold_24-processed-gene-19.1-mRNA-1;augustus_masked-scaffold_19-processed-gene-3.19-mRNA-1;maker-scaffold_4-augustus-gene-2.39-mRNA-1;maker-scaffold_16-augustus-gene-32.68-mRNA-1;maker-scaffold_1-augustus-gene-27.63-mRNA-1;maker-scaffold_3-augustus-gene-62.48-mRNA-1;maker-scaffold_22-augustus-gene-2…	2.952
Artificial	WGBS	GO:0009738	abscisic acid-activated signaling pathway	7/120	302/17712	0.00451364	0.00451364	0.511879	AT1G52920.2;AT5G63910.1;AT2G25760.2;AT1G04120.1;AT1G18470.1;AT2G38310.2;AT4G23650.1	7	BP	A series of molecular signals generated by the binding of the plant hormone abscisic acid (ABA) to a receptor, and ending with modulation of a cellular process, e.g. transcription.	120	17712	302	2.04607	maker-scaffold_10-snap-gene-38.56-mRNA-1;maker-scaffold_14-snap-gene-23.121-mRNA-1;maker-scaffold_23-augustus-gene-10.33-mRNA-1;maker-scaffold_34-snap-gene-11.72-mRNA-1;maker-scaffold_26-augustus-gene-25.31-mRNA-1;augustus_masked-scaffold_45-processed-gene-8.0-mRNA-1;augustus_masked-scaffold_2-processed-gene-40.16-mRNA-1	3.42119
Artificial	WGBS	GO:0046620	regulation of organ growth	2/120	16/17712	0.00513361	0.00513361	0.511879	AT5G27780.1;AT5G35770.1	2	BP	Any process that modulates the frequency, rate or extent of growth of an organ of an organism.	120	17712	16	0.108401	maker-scaffold_16-snap-gene-18.79-mRNA-1;maker-scaffold_3-augustus-gene-62.48-mRNA-1	18.45
Artificial	WGBS	GO:0080156	mitochondrial mRNA modification	2/120	22/17712	0.00962393	0.00962393	0.511879	AT3G12770.2;AT1G11430.1	2	BP	The covalent alteration within the mitochondrion of one or more nucleotides within an mRNA to produce an mRNA molecule with a sequence that differs from that coded genetically.	120	17712	22	0.149051	maker-scaffold_78-snap-gene-1.119-mRNA-1;augustus_masked-scaffold_20-processed-gene-26.4-mRNA-1	13.4182
Artificial	WGBS	GO:0032981	mitochondrial respiratory chain complex I assembly	2/120	23/17712	0.0104942	0.0104942	0.511879	AT1G76060.1;AT1G62730.1	2	BP	The aggregation, arrangement and bonding together of a set of components to form mitochondrial respiratory chain complex I.	120	17712	23	0.155827	augustus_masked-scaffold_1-processed-gene-4.10-mRNA-1;augustus_masked-scaffold_6-processed-gene-29.10-mRNA-1	12.8348
Artificial	WGBS	GO:0071577	zinc ion transmembrane transport	2/120	23/17712	0.0104942	0.0104942	0.511879	AT3G08650.2;AT3G20870.3	2	BP	A process in which a zinc II ion is transported from one side of a membrane to the other by means of some agent such as a transporter or pore.	120	17712	23	0.155827	maker-scaffold_45-snap-gene-1.87-mRNA-1;maker-scaffold_52-snap-gene-6.68-mRNA-1	12.8348
Artificial	WGBS	GO:0034605	cellular response to heat	3/120	68/17712	0.0110399	0.0110399	0.511879	AT3G22840.1;AT5G21160.2;AT1G47490.2	3	BP	Any process that results in a change in state or activity of a cell (in terms of movement, secretion, enzyme production, gene expression, etc.) as a result of a heat stimulus, a temperature stimulus above the optimal temperature for that organism.	120	17712	68	0.460705	maker-scaffold_25-augustus-gene-5.102-mRNA-1;maker-scaffold_32-snap-gene-15.68-mRNA-1;maker-scaffold_3-augustus-gene-13.74-mRNA-1	6.51176
Artificial	WGBS	GO:0015979	photosynthesis	6/120	279/17712	0.0118734	0.0118734	0.511879	AT3G04790.2;AT1G08520.1;AT5G52520.2;AT3G22840.1;AT3G03380.1;AT1G02910.1	6	BP	The synthesis by organisms of organic chemical compounds, especially carbohydrates, from carbon dioxide (CO2) using energy obtained from light rather than from the oxidation of chemical compounds.	120	17712	279	1.89024	augustus_masked-scaffold_28-processed-gene-16.16-mRNA-1;maker-scaffold_7-augustus-gene-24.81-mRNA-1;maker-scaffold_43-augustus-gene-8.64-mRNA-1;maker-scaffold_25-augustus-gene-5.102-mRNA-1;maker-scaffold_15-snap-gene-3.64-mRNA-1;maker-scaffold_1-snap-gene-81.82-mRNA-1	3.17419
Artificial	WGBS	GO:1900864	mitochondrial RNA modification	2/120	25/17712	0.0123346	0.0123346	0.511879	AT3G12770.2;AT1G11430.1	2	BP	NA	120	17712	25	0.169377	maker-scaffold_78-snap-gene-1.119-mRNA-1;augustus_masked-scaffold_20-processed-gene-26.4-mRNA-1	11.808
Artificial	WGBS	GO:0048509	regulation of meristem development	3/120	72/17712	0.0128845	0.0128845	0.511879	AT4G09510.4;AT4G29720.1;AT3G15150.1	3	BP	Any process that modulates the frequency, rate or extent of meristem development, the biological process whose specific outcome is the progression of the meristem over time, from its formation to the mature structure.	120	17712	72	0.487805	maker-scaffold_30-augustus-gene-11.76-mRNA-1;augustus_masked-scaffold_4-processed-gene-7.3-mRNA-1;maker-scaffold_22-augustus-gene-20.89-mRNA-1	6.15
Artificial	WGBS	GO:0006829	zinc ion transport	2/120	26/17712	0.0133038	0.0133038	0.511879	AT3G08650.2;AT3G20870.3	2	BP	The directed movement of zinc (Zn II) ions into, out of or within a cell, or between cells, by means of some agent such as a transporter or pore.	120	17712	26	0.176152	maker-scaffold_45-snap-gene-1.87-mRNA-1;maker-scaffold_52-snap-gene-6.68-mRNA-1	11.3538
Artificial	WGBS	GO:0007062	sister chromatid cohesion	2/120	28/17712	0.015338	0.015338	0.511879	AT5G47690.1;AT1G79890.1	2	BP	The cell cycle process in which the sister chromatids of a replicated chromosome become tethered to each other.	120	17712	28	0.189702	maker-scaffold_4-snap-gene-69.82-mRNA-1;maker-scaffold_6-snap-gene-60.54-mRNA-1	10.5429
Artificial	WGBS	GO:0035265	organ growth	2/120	29/17712	0.016402	0.016402	0.511879	AT5G27780.1;AT5G35770.1	2	BP	The increase in size or mass of an organ. Organs are commonly observed as visibly distinct structures, but may also exist as loosely associated clusters of cells that function together as to perform a specific function.	120	17712	29	0.196477	maker-scaffold_16-snap-gene-18.79-mRNA-1;maker-scaffold_3-augustus-gene-62.48-mRNA-1	10.1793
Artificial	WGBS	GO:0035435	phosphate ion transmembrane transport	2/120	30/17712	0.0174966	0.0174966	0.511879	AT5G14040.4;AT4G24570.1	2	BP	The process in which a phosphate is transported across a membrane.	120	17712	30	0.203252	maker-scaffold_40-augustus-gene-4.33-mRNA-1;augustus_masked-scaffold_12-processed-gene-45.6-mRNA-1	9.84
Artificial	WGBS	GO:0051607	defense response to virus	3/120	81/17712	0.017644	0.017644	0.511879	AT4G20910.1;AT2G13540.1;AT5G42950.4	3	BP	Reactions triggered in response to the presence of a virus that act to protect the cell or organism.	120	17712	81	0.54878	maker-scaffold_22-snap-gene-28.128-mRNA-1;maker-scaffold_7-snap-gene-23.112-mRNA-1;snap_masked-scaffold_34-processed-gene-14.14-mRNA-1	5.46667
Artificial	WGBS	GO:0140546	defense response to symbiont	3/120	81/17712	0.017644	0.017644	0.511879	AT4G20910.1;AT2G13540.1;AT5G42950.4	3	BP	NA	120	17712	81	0.54878	maker-scaffold_22-snap-gene-28.128-mRNA-1;maker-scaffold_7-snap-gene-23.112-mRNA-1;snap_masked-scaffold_34-processed-gene-14.14-mRNA-1	5.46667
Artificial	WGBS	GO:0006397	mRNA processing	7/120	403/17712	0.0198947	0.0198947	0.511879	AT2G13540.1;AT2G25850.1;AT4G27000.1;AT4G11970.1;AT5G51280.2;AT1G47490.2;AT1G11430.1	7	BP	Any process involved in the conversion of a primary mRNA transcript into one or more mature mRNA(s) prior to translation into polypeptide.	120	17712	403	2.73035	maker-scaffold_7-snap-gene-23.112-mRNA-1;maker-scaffold_23-snap-gene-3.45-mRNA-1;augustus_masked-scaffold_10-processed-gene-50.2-mRNA-1;maker-scaffold_6-snap-gene-27.103-mRNA-1;maker-scaffold_16-snap-gene-3.97-mRNA-1;maker-scaffold_3-augustus-gene-13.74-mRNA-1;augustus_masked-scaffold_20-processed-gene-26.4-mRNA-1	2.56377
Artificial	WGBS	GO:0031399	regulation of protein modification process	5/120	233/17712	0.0212416	0.0212416	0.511879	AT2G25760.2;AT5G47540.4;AT2G38310.2;AT1G44110.1;AT3G07740.1	5	BP	Any process that modulates the frequency, rate or extent of the covalent alteration of one or more amino acid residues within a protein.	120	17712	233	1.57859	maker-scaffold_23-augustus-gene-10.33-mRNA-1;maker-scaffold_38-snap-gene-7.41-mRNA-1;augustus_masked-scaffold_45-processed-gene-8.0-mRNA-1;maker-scaffold_1-augustus-gene-27.63-mRNA-1;maker-scaffold_3-augustus-gene-62.44-mRNA-1	3.16738
Artificial	WGBS	GO:0000911	cytokinesis by cell plate formation	3/120	89/17712	0.0225921	0.0225921	0.511879	AT3G48860.1;AT3G19050.2;AT2G39770.4	3	BP	The process of dividing the cytoplasm of a parent cell where a structure forms in the cytoplasm and grows until reaching the plasma membrane, thereby completely separating the cytoplasms of adjacent progeny cells. An example of this is found in Arabidopsis thaliana.	120	17712	89	0.602981	augustus_masked-scaffold_19-processed-gene-3.19-mRNA-1;maker-scaffold_16-augustus-gene-32.68-mRNA-1;maker-scaffold_5-snap-gene-49.145-mRNA-1	4.97528
Artificial	WGBS	GO:0007049	cell cycle	10/120	712/17712	0.0228394	0.0228394	0.511879	AT5G47690.1;AT1G79890.1;AT5G16690.1;AT3G48860.1;AT3G24495.1;AT3G19050.2;AT1G44110.1;AT5G35770.1;AT3G15150.1;AT2G39770.4	10	BP	The progression of biochemical and morphological phases and events that occur in a cell during successive cell replication or nuclear replication events. Canonically, the cell cycle comprises the replication and segregation of genetic material followed by the division of the cell, but in endocycles or syncytial cells nuclear replication or nuclear division may not be followed by cell division.	120	17712	712	4.82385	maker-scaffold_4-snap-gene-69.82-mRNA-1;maker-scaffold_6-snap-gene-60.54-mRNA-1;augustus_masked-scaffold_24-processed-gene-19.1-mRNA-1;augustus_masked-scaffold_19-processed-gene-3.19-mRNA-1;maker-scaffold_4-augustus-gene-2.39-mRNA-1;maker-scaffold_16-augustus-gene-32.68-mRNA-1;maker-scaffold_1-augustus-gene-27.63-mRNA-1;maker-scaffold_3-augustus-gene-62.48-mRNA-1;maker-scaffold_22-augustus-gene-2…	2.07303
Artificial	WGBS	GO:0034293	sexual sporulation	2/120	35/17712	0.0234135	0.0234135	0.511879	AT5G47690.1;AT5G35770.1	2	BP	The formation of spores derived from the products of meiosis.	120	17712	35	0.237127	maker-scaffold_4-snap-gene-69.82-mRNA-1;maker-scaffold_3-augustus-gene-62.48-mRNA-1	8.43429
Artificial	WGBS	GO:0043934	sporulation	2/120	35/17712	0.0234135	0.0234135	0.511879	AT5G47690.1;AT5G35770.1	2	BP	The process whose specific outcome is the progression of a spore over time, from its initiation to the mature structure. A spore is a structure that can be used for dissemination, for survival of adverse conditions because of its heat and dessication resistance, and/or for reproduction.	120	17712	35	0.237127	maker-scaffold_4-snap-gene-69.82-mRNA-1;maker-scaffold_3-augustus-gene-62.48-mRNA-1	8.43429
Artificial	WGBS	GO:0048236	plant-type sporogenesis	2/120	35/17712	0.0234135	0.0234135	0.511879	AT5G47690.1;AT5G35770.1	2	BP	The formation of plant spores derived from the products of meiosis. The spore gives rise to gametophytes.	120	17712	35	0.237127	maker-scaffold_4-snap-gene-69.82-mRNA-1;maker-scaffold_3-augustus-gene-62.48-mRNA-1	8.43429
Artificial	WGBS	GO:0033108	mitochondrial respiratory chain complex assembly	2/120	36/17712	0.0246825	0.0246825	0.511879	AT1G76060.1;AT1G62730.1	2	BP	The aggregation, arrangement and bonding together of a set of components to form a mitochondrial respiratory chain complex.	120	17712	36	0.243902	augustus_masked-scaffold_1-processed-gene-4.10-mRNA-1;augustus_masked-scaffold_6-processed-gene-29.10-mRNA-1	8.2
Artificial	WGBS	GO:1901566	organonitrogen compound biosynthetic process	19/120	1755/17712	0.026928	0.026928	0.511879	AT1G43170.1;AT1G80780.2;AT1G56350.1;AT1G71350.2;AT1G08520.1;AT5G35530.2;AT5G52520.2;AT5G42950.4;AT3G22840.1;AT1G77350.1;AT5G15610.1;AT2G19940.1;AT3G61440.2;AT1G77810.1;AT3G46940.6;AT3G10950.2;AT4G00840.1;AT4G21540.1;AT2G39770.4	19	BP	NA	120	17712	1755	11.8902	augustus_masked-scaffold_1-processed-gene-22.7-mRNA-1;maker-scaffold_6-snap-gene-0.78-mRNA-1;maker-scaffold_44-snap-gene-8.99-mRNA-1;maker-scaffold_29-augustus-gene-4.35-mRNA-1;maker-scaffold_7-augustus-gene-24.81-mRNA-1;maker-scaffold_21-augustus-gene-5.72-mRNA-1;maker-scaffold_43-augustus-gene-8.64-mRNA-1;snap_masked-scaffold_34-processed-gene-14.14-mRNA-1;maker-scaffold_25-augustus-gene-5.102-…	1.59795
Artificial	WGBS	GO:0009737	response to abscisic acid	10/120	732/17712	0.0269879	0.0269879	0.511879	AT2G13540.1;AT1G52920.2;AT5G63910.1;AT2G25760.2;AT1G04120.1;AT5G42950.4;AT1G18470.1;AT2G38310.2;AT4G23650.1;AT4G21540.1	10	BP	Any process that results in a change in state or activity of a cell or an organism (in terms of movement, secretion, enzyme production, gene expression, etc.) as a result of an abscisic acid stimulus.	120	17712	732	4.95935	maker-scaffold_7-snap-gene-23.112-mRNA-1;maker-scaffold_10-snap-gene-38.56-mRNA-1;maker-scaffold_14-snap-gene-23.121-mRNA-1;maker-scaffold_23-augustus-gene-10.33-mRNA-1;maker-scaffold_34-snap-gene-11.72-mRNA-1;snap_masked-scaffold_34-processed-gene-14.14-mRNA-1;maker-scaffold_26-augustus-gene-25.31-mRNA-1;augustus_masked-scaffold_45-processed-gene-8.0-mRNA-1;augustus_masked-scaffold_2-processed-g…	2.01639
Artificial	WGBS	GO:0002183	cytoplasmic translational initiation	2/120	38/17712	0.0273028	0.0273028	0.511879	AT1G71350.2;AT5G15610.1	2	BP	The process preceding formation of the peptide bond between the first two amino acids of a protein in the cytoplasm. This includes the formation of a complex of the ribosome, mRNA or circRNA, and an initiation complex that contains the first aminoacyl-tRNA.	120	17712	38	0.257453	maker-scaffold_29-augustus-gene-4.35-mRNA-1;augustus_masked-scaffold_42-processed-gene-4.0-mRNA-1	7.76842
Artificial	WGBS	GO:0016556	mRNA modification	2/120	38/17712	0.0273028	0.0273028	0.511879	AT3G12770.2;AT1G11430.1	2	BP	The covalent alteration of one or more nucleotides within an mRNA molecule to produce an mRNA molecule with a sequence that differs from that coded genetically.	120	17712	38	0.257453	maker-scaffold_78-snap-gene-1.119-mRNA-1;augustus_masked-scaffold_20-processed-gene-26.4-mRNA-1	7.76842
Artificial	WGBS	GO:0048506	regulation of timing of meristematic phase transition	2/120	38/17712	0.0273028	0.0273028	0.511879	AT4G09510.4;AT4G29720.1	2	BP	Any process that modulates the rate, frequency or extent of a change in identity of a meristem at a characteristic predetermined time point.	120	17712	38	0.257453	maker-scaffold_30-augustus-gene-11.76-mRNA-1;augustus_masked-scaffold_4-processed-gene-7.3-mRNA-1	7.76842
Artificial	WGBS	GO:0048510	regulation of timing of transition from vegetative to reproductive phase	2/120	38/17712	0.0273028	0.0273028	0.511879	AT4G09510.4;AT4G29720.1	2	BP	The process controlling the point in time during development when a vegetative meristem will change its identity to become an inflorescence or floral meristem, and/or the rate at which the change occurs.	120	17712	38	0.257453	maker-scaffold_30-augustus-gene-11.76-mRNA-1;augustus_masked-scaffold_4-processed-gene-7.3-mRNA-1	7.76842
Artificial	WGBS	GO:1903311	regulation of mRNA metabolic process	3/120	96/17712	0.0274789	0.0274789	0.511879	AT4G11970.1;AT1G80780.2;AT5G21160.2	3	BP	NA	120	17712	96	0.650407	maker-scaffold_6-snap-gene-27.103-mRNA-1;maker-scaffold_6-snap-gene-0.78-mRNA-1;maker-scaffold_32-snap-gene-15.68-mRNA-1	4.6125
Artificial	WGBS	GO:0044270	cellular nitrogen compound catabolic process	5/120	255/17712	0.0298223	0.0298223	0.511879	AT2G13540.1;AT1G80780.2;AT5G21160.2;AT3G61440.2;AT3G46940.6	5	BP	The chemical reactions and pathways resulting in the breakdown of organic and inorganic nitrogenous compounds.	120	17712	255	1.72764	maker-scaffold_7-snap-gene-23.112-mRNA-1;maker-scaffold_6-snap-gene-0.78-mRNA-1;maker-scaffold_32-snap-gene-15.68-mRNA-1;snap_masked-scaffold_1-processed-gene-58.32-mRNA-1;maker-scaffold_81-snap-gene-0.30-mRNA-1	2.89412
Artificial	WGBS	GO:0019220	regulation of phosphate metabolic process	4/120	173/17712	0.0301434	0.0301434	0.511879	AT2G25760.2;AT5G47540.4;AT2G38310.2;AT1G44110.1	4	BP	Any process that modulates the frequency, rate or extent of the chemical reactions and pathways involving phosphates.	120	17712	173	1.17209	maker-scaffold_23-augustus-gene-10.33-mRNA-1;maker-scaffold_38-snap-gene-7.41-mRNA-1;augustus_masked-scaffold_45-processed-gene-8.0-mRNA-1;maker-scaffold_1-augustus-gene-27.63-mRNA-1	3.41272
Artificial	WGBS	GO:1905392	plant organ morphogenesis	8/120	540/17712	0.0305612	0.0305612	0.511879	AT4G20910.1;AT2G13540.1;AT4G09510.4;AT4G01630.1;AT3G61440.2;AT1G32415.1;AT3G15150.1;AT2G39770.4	8	BP	NA	120	17712	540	3.65854	maker-scaffold_22-snap-gene-28.128-mRNA-1;maker-scaffold_7-snap-gene-23.112-mRNA-1;maker-scaffold_30-augustus-gene-11.76-mRNA-1;maker-scaffold_1-snap-gene-69.111-mRNA-1;snap_masked-scaffold_1-processed-gene-58.32-mRNA-1;augustus_masked-scaffold_2-processed-gene-60.1-mRNA-1;maker-scaffold_22-augustus-gene-20.89-mRNA-1;maker-scaffold_5-snap-gene-49.145-mRNA-1	2.18667
Artificial	WGBS	GO:0097305	response to alcohol	10/120	748/17712	0.0306774	0.0306774	0.511879	AT2G13540.1;AT1G52920.2;AT5G63910.1;AT2G25760.2;AT1G04120.1;AT5G42950.4;AT1G18470.1;AT2G38310.2;AT4G23650.1;AT4G21540.1	10	BP	Any process that results in a change in state or activity of a cell or an organism (in terms of movement, secretion, enzyme production, gene expression, etc.) as a result of an alcohol stimulus.	120	17712	748	5.06775	maker-scaffold_7-snap-gene-23.112-mRNA-1;maker-scaffold_10-snap-gene-38.56-mRNA-1;maker-scaffold_14-snap-gene-23.121-mRNA-1;maker-scaffold_23-augustus-gene-10.33-mRNA-1;maker-scaffold_34-snap-gene-11.72-mRNA-1;snap_masked-scaffold_34-processed-gene-14.14-mRNA-1;maker-scaffold_26-augustus-gene-25.31-mRNA-1;augustus_masked-scaffold_45-processed-gene-8.0-mRNA-1;augustus_masked-scaffold_2-processed-g…	1.97326
Artificial	WGBS	GO:0035196	production of miRNAs involved in gene silencing by miRNA	2/120	41/17712	0.0314325	0.0314325	0.511879	AT4G20910.1;AT2G13540.1	2	BP	Cleavage of stem-loop RNA precursors into microRNAs (miRNAs), a class of small RNAs that primarily silence genes by blocking the translation of mRNA transcripts into protein, or by increasing the degradation of non-protein-coding RNA transcripts.	120	17712	41	0.277778	maker-scaffold_22-snap-gene-28.128-mRNA-1;maker-scaffold_7-snap-gene-23.112-mRNA-1	7.2
Artificial	WGBS	GO:0051174	regulation of phosphorus metabolic process	4/120	176/17712	0.0318203	0.0318203	0.511879	AT2G25760.2;AT5G47540.4;AT2G38310.2;AT1G44110.1	4	BP	Any process that modulates the frequency, rate or extent of the chemical reactions and pathways involving phosphorus or compounds containing phosphorus.	120	17712	176	1.19241	maker-scaffold_23-augustus-gene-10.33-mRNA-1;maker-scaffold_38-snap-gene-7.41-mRNA-1;augustus_masked-scaffold_45-processed-gene-8.0-mRNA-1;maker-scaffold_1-augustus-gene-27.63-mRNA-1	3.35455
Artificial	WGBS	GO:0006817	phosphate ion transport	2/120	43/17712	0.0343137	0.0343137	0.511879	AT5G14040.4;AT4G24570.1	2	BP	The directed movement of phosphate into, out of or within a cell, or between cells, by means of some agent such as a transporter or pore.	120	17712	43	0.291328	maker-scaffold_40-augustus-gene-4.33-mRNA-1;augustus_masked-scaffold_12-processed-gene-45.6-mRNA-1	6.86512
Artificial	WGBS	GO:0001932	regulation of protein phosphorylation	3/120	107/17712	0.0362029	0.0362029	0.511879	AT2G25760.2;AT5G47540.4;AT1G44110.1	3	BP	Any process that modulates the frequency, rate or extent of addition of phosphate groups into an amino acid in a protein.	120	17712	107	0.724932	maker-scaffold_23-augustus-gene-10.33-mRNA-1;maker-scaffold_38-snap-gene-7.41-mRNA-1;maker-scaffold_1-augustus-gene-27.63-mRNA-1	4.13832
Artificial	WGBS	GO:0006935	chemotaxis	2/120	45/17712	0.0372934	0.0372934	0.511879	AT4G08850.18;AT4G08850.20	2	BP	The directed movement of a motile cell or organism, or the directed growth of a cell guided by a specific chemical concentration gradient. Movement may be towards a higher concentration (positive chemotaxis) or towards a lower concentration (negative chemotaxis).	120	17712	45	0.304878	maker-scaffold_34-snap-gene-12.110-mRNA-1_snap_masked-scaffold_34-processed-gene-12.65-mRNA-1;maker-scaffold_41-augustus-gene-9.53-mRNA-1	6.56
Artificial	WGBS	GO:0010183	pollen tube guidance	2/120	45/17712	0.0372934	0.0372934	0.511879	AT4G08850.18;AT4G08850.20	2	BP	The process in which the growth of pollen tube is directed towards the female gametophyte.	120	17712	45	0.304878	maker-scaffold_34-snap-gene-12.110-mRNA-1_snap_masked-scaffold_34-processed-gene-12.65-mRNA-1;maker-scaffold_41-augustus-gene-9.53-mRNA-1	6.56
Artificial	WGBS	GO:0042330	taxis	2/120	45/17712	0.0372934	0.0372934	0.511879	AT4G08850.18;AT4G08850.20	2	BP	The directed movement of a motile cell or organism in response to an external stimulus.	120	17712	45	0.304878	maker-scaffold_34-snap-gene-12.110-mRNA-1_snap_masked-scaffold_34-processed-gene-12.65-mRNA-1;maker-scaffold_41-augustus-gene-9.53-mRNA-1	6.56
Artificial	WGBS	GO:0050918	positive chemotaxis	2/120	45/17712	0.0372934	0.0372934	0.511879	AT4G08850.18;AT4G08850.20	2	BP	The directed movement of a motile cell or organism towards a higher concentration of a chemical.	120	17712	45	0.304878	maker-scaffold_34-snap-gene-12.110-mRNA-1_snap_masked-scaffold_34-processed-gene-12.65-mRNA-1;maker-scaffold_41-augustus-gene-9.53-mRNA-1	6.56
Artificial	WGBS	GO:0080022	primary root development	2/120	45/17712	0.0372934	0.0372934	0.511879	AT4G09510.4;AT1G51220.1	2	BP	The process whose specific outcome is the progression of the primary root over time, from its formation to the mature structure. The primary root develops directly from the embryonic radicle.	120	17712	45	0.304878	maker-scaffold_30-augustus-gene-11.76-mRNA-1;maker-scaffold_52-snap-gene-6.61-mRNA-1	6.56
Artificial	WGBS	GO:0010109	regulation of photosynthesis	2/120	46/17712	0.0388193	0.0388193	0.511879	AT5G52520.2;AT3G03380.1	2	BP	Any process that modulates the frequency, rate or extent of photosynthesis.	120	17712	46	0.311653	maker-scaffold_43-augustus-gene-8.64-mRNA-1;maker-scaffold_15-snap-gene-3.64-mRNA-1	6.41739
Artificial	WGBS	GO:0009615	response to virus	3/120	111/17712	0.0396881	0.0396881	0.511879	AT4G20910.1;AT2G13540.1;AT5G42950.4	3	BP	Any process that results in a change in state or activity of a cell or an organism (in terms of movement, secretion, enzyme production, gene expression, etc.) as a result of a stimulus from a virus.	120	17712	111	0.752033	maker-scaffold_22-snap-gene-28.128-mRNA-1;maker-scaffold_7-snap-gene-23.112-mRNA-1;snap_masked-scaffold_34-processed-gene-14.14-mRNA-1	3.98919
Artificial	WGBS	GO:0040011	locomotion	2/120	49/17712	0.0435365	0.0435365	0.511879	AT4G08850.18;AT4G08850.20	2	BP	Self-propelled movement of a cell or organism from one location to another.	120	17712	49	0.331978	maker-scaffold_34-snap-gene-12.110-mRNA-1_snap_masked-scaffold_34-processed-gene-12.65-mRNA-1;maker-scaffold_41-augustus-gene-9.53-mRNA-1	6.02449
Artificial	WGBS	GO:0042325	regulation of phosphorylation	3/120	117/17712	0.0452233	0.0452233	0.511879	AT2G25760.2;AT5G47540.4;AT1G44110.1	3	BP	Any process that modulates the frequency, rate or extent of addition of phosphate groups into a molecule.	120	17712	117	0.792683	maker-scaffold_23-augustus-gene-10.33-mRNA-1;maker-scaffold_38-snap-gene-7.41-mRNA-1;maker-scaffold_1-augustus-gene-27.63-mRNA-1	3.78462
Artificial	WGBS	GO:0034655	nucleobase-containing compound catabolic process	4/120	201/17712	0.0479039	0.0479039	0.511879	AT2G13540.1;AT1G80780.2;AT5G21160.2;AT3G46940.6	4	BP	The chemical reactions and pathways resulting in the breakdown of nucleobases, nucleosides, nucleotides and nucleic acids.	120	17712	201	1.36179	maker-scaffold_7-snap-gene-23.112-mRNA-1;maker-scaffold_6-snap-gene-0.78-mRNA-1;maker-scaffold_32-snap-gene-15.68-mRNA-1;maker-scaffold_81-snap-gene-0.30-mRNA-1	2.93731
Artificial	WGBS	GO:0008143	poly(A) binding	2/121	17/18360	0.00549124	0.00549124	0.336865	AT4G27000.1;AT1G47490.2	2	MF	Binding to a sequence of adenylyl residues in an RNA molecule, such as the poly(A) tail, a sequence of adenylyl residues at the 3' end of eukaryotic mRNA.	121	18360	17	0.112037	augustus_masked-scaffold_10-processed-gene-50.2-mRNA-1;maker-scaffold_3-augustus-gene-13.74-mRNA-1	17.8512
Artificial	WGBS	GO:0070717	poly-purine tract binding	2/121	18/18360	0.00615116	0.00615116	0.336865	AT4G27000.1;AT1G47490.2	2	MF	Binding to a stretch of purines (adenine or guanine) in an RNA molecule.	121	18360	18	0.118627	augustus_masked-scaffold_10-processed-gene-50.2-mRNA-1;maker-scaffold_3-augustus-gene-13.74-mRNA-1	16.8595
Artificial	WGBS	GO:0010427	abscisic acid binding	2/121	19/18360	0.00684535	0.00684535	0.336865	AT1G52920.2;AT2G38310.2	2	MF	Binding to abscisic acid, a plant hormone that regulates aspects of plant growth.	121	18360	19	0.125218	maker-scaffold_10-snap-gene-38.56-mRNA-1;augustus_masked-scaffold_45-processed-gene-8.0-mRNA-1	15.9722
Artificial	WGBS	GO:0140359	ABC-type transporter activity	4/121	115/18360	0.0070749	0.0070749	0.336865	AT5G39040.1;AT1G04120.1;AT2G34660.1;AT3G55320.2	4	MF	NA	121	18360	115	0.757898	maker-scaffold_19-augustus-gene-23.38-mRNA-1;maker-scaffold_34-snap-gene-11.72-mRNA-1;maker-scaffold_47-augustus-gene-5.30-mRNA-1;maker-scaffold_5-augustus-gene-53.121-mRNA-1	5.27776
Artificial	WGBS	GO:0008559	ABC-type xenobiotic transporter activity	2/121	21/18360	0.00833472	0.00833472	0.336865	AT1G04120.1;AT2G34660.1	2	MF	Catalysis of the reaction: ATP + H2O + xenobiotic(in) = ADP + phosphate + xenobiotic(out).	121	18360	21	0.138399	maker-scaffold_34-snap-gene-11.72-mRNA-1;maker-scaffold_47-augustus-gene-5.30-mRNA-1	14.451
Artificial	WGBS	GO:0005385	zinc ion transmembrane transporter activity	2/121	24/18360	0.0108142	0.0108142	0.336865	AT3G08650.2;AT3G20870.3	2	MF	Enables the transfer of zinc (Zn) ions from one side of a membrane to the other.	121	18360	24	0.15817	maker-scaffold_45-snap-gene-1.87-mRNA-1;maker-scaffold_52-snap-gene-6.68-mRNA-1	12.6446
Artificial	WGBS	GO:0019840	isoprenoid binding	2/121	24/18360	0.0108142	0.0108142	0.336865	AT1G52920.2;AT2G38310.2	2	MF	Binding to an isoprenoid compound, isoprene (2-methylbuta-1,3-diene) or compounds containing or derived from linked isoprene (3-methyl-2-butenylene) residues.	121	18360	24	0.15817	maker-scaffold_10-snap-gene-38.56-mRNA-1;augustus_masked-scaffold_45-processed-gene-8.0-mRNA-1	12.6446
Artificial	WGBS	GO:0003723	RNA binding	20/121	1770/18360	0.0116372	0.0116372	0.336865	AT4G20910.1;AT2G13540.1;AT2G25850.1;AT1G43170.1;AT4G27000.1;AT4G11970.1;AT1G80780.2;AT1G56350.1;AT1G71350.2;AT4G39200.3;AT5G35530.2;AT4G39200.1;AT5G14040.4;AT5G42950.4;AT5G21160.2;AT5G15750.2;AT5G15610.1;AT5G51280.2;AT1G47490.2;AT1G11430.1	20	MF	Binding to an RNA molecule or a portion thereof.	121	18360	1770	11.665	maker-scaffold_22-snap-gene-28.128-mRNA-1;maker-scaffold_7-snap-gene-23.112-mRNA-1;maker-scaffold_23-snap-gene-3.45-mRNA-1;augustus_masked-scaffold_1-processed-gene-22.7-mRNA-1;augustus_masked-scaffold_10-processed-gene-50.2-mRNA-1;maker-scaffold_6-snap-gene-27.103-mRNA-1;maker-scaffold_6-snap-gene-0.78-mRNA-1;maker-scaffold_44-snap-gene-8.99-mRNA-1;maker-scaffold_29-augustus-gene-4.35-mRNA-1;mak…	1.71453
Artificial	WGBS	GO:0033293	monocarboxylic acid binding	3/121	81/18360	0.0164112	0.0164112	0.422278	AT1G52920.2;AT2G38310.2;AT5G15530.2	3	MF	Binding to a monocarboxylic acid, any organic acid containing one carboxyl (COOH) group or anion (COO-).	121	18360	81	0.533824	maker-scaffold_10-snap-gene-38.56-mRNA-1;augustus_masked-scaffold_45-processed-gene-8.0-mRNA-1;maker-scaffold_42-augustus-gene-5.41-mRNA-1	5.61983
Artificial	WGBS	GO:0000217	DNA secondary structure binding	2/121	36/18360	0.0234517	0.0234517	0.456143	AT4G17800.1;AT3G24495.1	2	MF	Binding to a DNA secondary structure element such as a four-way junction, a bubble, a loop, Y-form DNA, or a double-strand/single-strand junction.	121	18360	36	0.237255	augustus_masked-scaffold_6-processed-gene-39.14-mRNA-1;maker-scaffold_4-augustus-gene-2.39-mRNA-1	8.42975
Artificial	WGBS	GO:0043178	alcohol binding	2/121	37/18360	0.0246865	0.0246865	0.456143	AT1G52920.2;AT2G38310.2	2	MF	Binding to an alcohol, any of a class of alkyl compounds containing a hydroxyl group.	121	18360	37	0.243845	maker-scaffold_10-snap-gene-38.56-mRNA-1;augustus_masked-scaffold_45-processed-gene-8.0-mRNA-1	8.20192
Artificial	WGBS	GO:0045182	translation regulator activity	4/121	183/18360	0.0329964	0.0329964	0.456143	AT1G56350.1;AT1G71350.2;AT5G42950.4;AT5G15610.1	4	MF	Any molecular function involved in the initiation, activation, perpetuation, repression or termination of polypeptide synthesis at the ribosome.	121	18360	183	1.20605	maker-scaffold_44-snap-gene-8.99-mRNA-1;maker-scaffold_29-augustus-gene-4.35-mRNA-1;snap_masked-scaffold_34-processed-gene-14.14-mRNA-1;augustus_masked-scaffold_42-processed-gene-4.0-mRNA-1	3.31662
Artificial	WGBS	GO:0042562	hormone binding	2/121	44/18360	0.0340382	0.0340382	0.456143	AT1G52920.2;AT2G38310.2	2	MF	Binding to an hormone, a naturally occurring substance secreted by specialized cells that affect the metabolism or behavior of cells possessing functional receptors for the hormone. Hormones may be produced by the same, or different, cell as express the receptor.	121	18360	44	0.289978	maker-scaffold_10-snap-gene-38.56-mRNA-1;augustus_masked-scaffold_45-processed-gene-8.0-mRNA-1	6.89707
Artificial	WGBS	GO:0016874	ligase activity	5/121	289/18360	0.0425446	0.0425446	0.456143	AT1G08520.1;AT1G48450.2;AT5G52520.2;AT1G20560.4;AT5G15530.2	5	MF	Catalysis of the joining of two molecules, or two groups within a single molecule, using the energy from the hydrolysis of ATP, a similar triphosphate, or a pH gradient.	121	18360	289	1.90463	maker-scaffold_7-augustus-gene-24.81-mRNA-1;maker-scaffold_31-augustus-gene-13.55-mRNA-1;maker-scaffold_43-augustus-gene-8.64-mRNA-1;maker-scaffold_18-augustus-gene-29.86-mRNA-1;maker-scaffold_42-augustus-gene-5.41-mRNA-1	2.62518
Artificial	WGBS	GO:0003729	mRNA binding	12/121	1051/18360	0.0444248	0.0444248	0.456143	AT2G13540.1;AT1G43170.1;AT4G27000.1;AT4G11970.1;AT4G39200.3;AT5G35530.2;AT4G39200.1;AT5G14040.4;AT5G42950.4;AT5G21160.2;AT1G47490.2;AT1G11430.1	12	MF	Binding to messenger RNA (mRNA), an intermediate molecule between DNA and protein. mRNA includes UTR and coding sequences, but does not contain introns.	121	18360	1051	6.92653	maker-scaffold_7-snap-gene-23.112-mRNA-1;augustus_masked-scaffold_1-processed-gene-22.7-mRNA-1;augustus_masked-scaffold_10-processed-gene-50.2-mRNA-1;maker-scaffold_6-snap-gene-27.103-mRNA-1;maker-scaffold_7-snap-gene-45.149-mRNA-1;maker-scaffold_21-augustus-gene-5.72-mRNA-1;maker-scaffold_11-augustus-gene-4.119-mRNA-1;maker-scaffold_40-augustus-gene-4.33-mRNA-1;snap_masked-scaffold_34-processed-…	1.73247
Artificial	WGBS	GO:0031406	carboxylic acid binding	3/121	124/18360	0.0487602	0.0487602	0.456143	AT1G52920.2;AT2G38310.2;AT5G15530.2	3	MF	Binding to a carboxylic acid, an organic acid containing one or more carboxyl (COOH) groups or anions (COO-).	121	18360	124	0.817211	maker-scaffold_10-snap-gene-38.56-mRNA-1;augustus_masked-scaffold_45-processed-gene-8.0-mRNA-1;maker-scaffold_42-augustus-gene-5.41-mRNA-1	3.67102
Artificial	WGBS	GO:0043177	organic acid binding	3/121	125/18360	0.0497273	0.0497273	0.456143	AT1G52920.2;AT2G38310.2;AT5G15530.2	3	MF	Binding to an organic acid, any acidic compound containing carbon in covalent linkage.	121	18360	125	0.823802	maker-scaffold_10-snap-gene-38.56-mRNA-1;augustus_masked-scaffold_45-processed-gene-8.0-mRNA-1;maker-scaffold_42-augustus-gene-5.41-mRNA-1	3.64165
Artificial	WGBS	GO:0036464	cytoplasmic ribonucleoprotein granule	4/130	97/19231	0.00425471	0.00425471	0.290524	AT1G80780.2;AT5G42950.4;AT5G21160.2;AT1G47490.2	4	CC	A ribonucleoprotein granule located in the cytoplasm.	130	19231	97	0.655712	maker-scaffold_6-snap-gene-0.78-mRNA-1;snap_masked-scaffold_34-processed-gene-14.14-mRNA-1;maker-scaffold_32-snap-gene-15.68-mRNA-1;maker-scaffold_3-augustus-gene-13.74-mRNA-1	6.10024
Artificial	WGBS	GO:0035770	ribonucleoprotein granule	4/130	98/19231	0.00441291	0.00441291	0.290524	AT1G80780.2;AT5G42950.4;AT5G21160.2;AT1G47490.2	4	CC	A non-membranous macromolecular complex containing proteins and translationally silenced mRNAs. RNA granules contain proteins that control the localization, stability, and translation of their RNA cargo. Different types of RNA granules (RGs) exist, depending on the cell type and cellular conditions.	130	19231	98	0.662472	maker-scaffold_6-snap-gene-0.78-mRNA-1;snap_masked-scaffold_34-processed-gene-14.14-mRNA-1;maker-scaffold_32-snap-gene-15.68-mRNA-1;maker-scaffold_3-augustus-gene-13.74-mRNA-1	6.03799
Artificial	WGBS	GO:0022627	cytosolic small ribosomal subunit	4/130	105/19231	0.00563261	0.00563261	0.290524	AT4G39200.3;AT5G35530.2;AT4G39200.1;AT5G15750.2	4	CC	The small subunit of a ribosome located in the cytosol.	130	19231	105	0.709791	maker-scaffold_7-snap-gene-45.149-mRNA-1;maker-scaffold_21-augustus-gene-5.72-mRNA-1;maker-scaffold_11-augustus-gene-4.119-mRNA-1;maker-scaffold_42-augustus-gene-1.43-mRNA-1	5.63546
Artificial	WGBS	GO:0010494	cytoplasmic stress granule	2/130	24/19231	0.0113553	0.0113553	0.3115	AT5G21160.2;AT1G47490.2	2	CC	A dense aggregation in the cytosol composed of proteins and RNAs that appear when the cell is under stress.	130	19231	24	0.162238	maker-scaffold_32-snap-gene-15.68-mRNA-1;maker-scaffold_3-augustus-gene-13.74-mRNA-1	12.3276
Artificial	WGBS	GO:0015935	small ribosomal subunit	4/130	131/19231	0.0120786	0.0120786	0.3115	AT4G39200.3;AT5G35530.2;AT4G39200.1;AT5G15750.2	4	CC	The smaller of the two subunits of a ribosome.	130	19231	131	0.885549	maker-scaffold_7-snap-gene-45.149-mRNA-1;maker-scaffold_21-augustus-gene-5.72-mRNA-1;maker-scaffold_11-augustus-gene-4.119-mRNA-1;maker-scaffold_42-augustus-gene-1.43-mRNA-1	4.51697
Artificial	WGBS	GO:0120025	plasma membrane bounded cell projection	4/130	131/19231	0.0120786	0.0120786	0.3115	AT2G29560.1;AT4G08850.18;AT4G08850.20;AT5G27780.1	4	CC	A prolongation or process extending from a cell and that is bounded by plasma membrane, e.g. a cilium, lamellipodium, or axon.	130	19231	131	0.885549	maker-scaffold_7-snap-gene-21.113-mRNA-1;maker-scaffold_34-snap-gene-12.110-mRNA-1_snap_masked-scaffold_34-processed-gene-12.65-mRNA-1;maker-scaffold_41-augustus-gene-9.53-mRNA-1;maker-scaffold_16-snap-gene-18.79-mRNA-1	4.51697
Artificial	WGBS	GO:0000932	P-body	3/130	82/19231	0.0181414	0.0181414	0.354433	AT1G80780.2;AT5G42950.4;AT5G21160.2	3	CC	A focus in the cytoplasm where mRNAs may become inactivated by decapping or some other mechanism. Protein and RNA localized to these foci are involved in mRNA degradation, nonsense-mediated mRNA decay (NMD), translational repression, and RNA-mediated gene silencing.	130	19231	82	0.554313	maker-scaffold_6-snap-gene-0.78-mRNA-1;snap_masked-scaffold_34-processed-gene-14.14-mRNA-1;maker-scaffold_32-snap-gene-15.68-mRNA-1	5.4121
Artificial	WGBS	GO:0005774	vacuolar membrane	11/130	806/19231	0.0208238	0.0208238	0.354433	AT1G80510.1;AT1G43170.1;AT5G63910.1;AT5G39040.1;AT5G14040.4;AT1G04120.1;AT3G13772.1;AT2G38310.2;AT1G21680.1;AT2G34660.1;AT4G21540.1	11	CC	The lipid bilayer surrounding the vacuole and separating its contents from the cytoplasm of the cell.	130	19231	806	5.44849	augustus_masked-scaffold_32-processed-gene-4.8-mRNA-1;augustus_masked-scaffold_1-processed-gene-22.7-mRNA-1;maker-scaffold_14-snap-gene-23.121-mRNA-1;maker-scaffold_19-augustus-gene-23.38-mRNA-1;maker-scaffold_40-augustus-gene-4.33-mRNA-1;maker-scaffold_34-snap-gene-11.72-mRNA-1;maker-scaffold_46-snap-gene-5.53-mRNA-1;augustus_masked-scaffold_45-processed-gene-8.0-mRNA-1;augustus_masked-scaffold_…	2.01891
Artificial	WGBS	GO:0044391	ribosomal subunit	6/130	324/19231	0.0228988	0.0228988	0.354433	AT1G43170.1;AT4G39200.3;AT5G35530.2;AT4G39200.1;AT5G15750.2;AT3G10950.2	6	CC	Either of the two subunits of a ribosome: the ribosomal large subunit or the ribosomal small subunit.	130	19231	324	2.19021	augustus_masked-scaffold_1-processed-gene-22.7-mRNA-1;maker-scaffold_7-snap-gene-45.149-mRNA-1;maker-scaffold_21-augustus-gene-5.72-mRNA-1;maker-scaffold_11-augustus-gene-4.119-mRNA-1;maker-scaffold_42-augustus-gene-1.43-mRNA-1;maker-scaffold_2-augustus-gene-61.83-mRNA-1	2.73946
Artificial	WGBS	GO:0042995	cell projection	4/130	159/19231	0.0229055	0.0229055	0.354433	AT2G29560.1;AT4G08850.18;AT4G08850.20;AT5G27780.1	4	CC	A prolongation or process extending from a cell, e.g. a flagellum or axon.	130	19231	159	1.07483	maker-scaffold_7-snap-gene-21.113-mRNA-1;maker-scaffold_34-snap-gene-12.110-mRNA-1_snap_masked-scaffold_34-processed-gene-12.65-mRNA-1;maker-scaffold_41-augustus-gene-9.53-mRNA-1;maker-scaffold_16-snap-gene-18.79-mRNA-1	3.72153
Artificial	WGBS	GO:0022626	cytosolic ribosome	6/130	332/19231	0.0254214	0.0254214	0.357602	AT1G43170.1;AT4G39200.3;AT5G35530.2;AT4G39200.1;AT5G15750.2;AT3G10950.2	6	CC	A ribosome located in the cytosol.	130	19231	332	2.24429	augustus_masked-scaffold_1-processed-gene-22.7-mRNA-1;maker-scaffold_7-snap-gene-45.149-mRNA-1;maker-scaffold_21-augustus-gene-5.72-mRNA-1;maker-scaffold_11-augustus-gene-4.119-mRNA-1;maker-scaffold_42-augustus-gene-1.43-mRNA-1;maker-scaffold_2-augustus-gene-61.83-mRNA-1	2.67345
Artificial	WGBS	GO:0090406	pollen tube	3/130	105/19231	0.0343656	0.0343656	0.443135	AT4G08850.18;AT4G08850.20;AT5G27780.1	3	CC	A tubular cell projection that is part of a pollen tube cell and extends from a pollen grain.	130	19231	105	0.709791	maker-scaffold_34-snap-gene-12.110-mRNA-1_snap_masked-scaffold_34-processed-gene-12.65-mRNA-1;maker-scaffold_41-augustus-gene-9.53-mRNA-1;maker-scaffold_16-snap-gene-18.79-mRNA-1	4.22659
Artificial	WGBS	GO:1990904	ribonucleoprotein complex	9/130	701/19231	0.0484504	0.0484504	0.576698	AT1G43170.1;AT4G39200.3;AT5G35530.2;AT4G39200.1;AT5G21160.2;AT5G15750.2;AT5G15610.1;AT5G51280.2;AT3G10950.2	9	CC	NA	130	19231	701	4.7387	augustus_masked-scaffold_1-processed-gene-22.7-mRNA-1;maker-scaffold_7-snap-gene-45.149-mRNA-1;maker-scaffold_21-augustus-gene-5.72-mRNA-1;maker-scaffold_11-augustus-gene-4.119-mRNA-1;maker-scaffold_32-snap-gene-15.68-mRNA-1;maker-scaffold_42-augustus-gene-1.43-mRNA-1;augustus_masked-scaffold_42-processed-gene-4.0-mRNA-1;maker-scaffold_16-snap-gene-3.97-mRNA-1;maker-scaffold_2-augustus-gene-61.83…	1.89925
Insect	epiGBS	GO:0051276	chromosome organization	57/837	621/17712	1.25e-06	1.25e-06	0.00275274	AT1G79950.2;AT5G46910.2;AT5G44800.4;AT1G08620.3;AT3G18524.1;AT1G19100.2;AT3G01460.1;AT1G19100.1;AT5G61140.1;AT2G19390.1;AT5G47690.1;AT5G04130.2;AT2G19390.2;AT5G06620.2;AT4G15180.2;AT5G43990.1;AT5G52470.3;AT1G10930.2;AT3G24870.1;AT4G39100.1;AT5G61460.1;AT5G13960.2;AT2G32000.1;AT1G27880.2;AT5G05510.2;AT3G10690.1;AT5G55310.1;AT1G80670.2;AT1G32750.1;AT3G24495.1;AT4G22140.3;AT2G39090.3;AT5G67320.2;AT4…	57	BP	A process that is carried out at the cellular level that results in the assembly, arrangement of constituent parts, or disassembly of chromosomes, structures composed of a very long molecule of DNA and associated proteins that carries hereditary information. This term covers covalent modifications at the molecular level as well as spatial relationships among the major components of a chromosome.	837	17712	621	29.346	maker-scaffold_6-snap-gene-59.48-mRNA-1;maker-scaffold_6-augustus-gene-37.101-mRNA-1;maker-scaffold_6-augustus-gene-31.82-mRNA-1;maker-scaffold_24-augustus-gene-3.78-mRNA-1;maker-scaffold_31-augustus-gene-3.35-mRNA-1;maker-scaffold_21-snap-gene-12.84-mRNA-1;maker-scaffold_27-augustus-gene-3.53-mRNA-1;maker-scaffold_19-snap-gene-12.128-mRNA-1;maker-scaffold_19-snap-gene-25.62-mRNA-1;maker-scaffold…	1.94234
Insect	epiGBS	GO:0016570	histone modification	24/837	223/17712	0.00014953	0.00014953	0.165034	AT5G46910.2;AT1G08620.3;AT3G01460.1;AT2G19390.1;AT2G19390.2;AT5G06620.2;AT4G15180.2;AT5G43990.1;AT5G52470.3;AT3G24870.1;AT4G39100.1;AT5G13960.2;AT4G22140.3;AT5G67320.2;AT5G17920.2;AT3G52030.1;AT5G63110.2;AT5G52470.2;AT2G02760.1;AT4G29830.1;AT5G22010.1;AT3G61740.1;AT3G13670.1;AT3G24440.2	24	BP	The covalent alteration of one or more amino acid residues within a histone protein.	837	17712	223	10.5381	maker-scaffold_6-augustus-gene-37.101-mRNA-1;maker-scaffold_24-augustus-gene-3.78-mRNA-1;maker-scaffold_27-augustus-gene-3.53-mRNA-1;maker-scaffold_23-snap-gene-4.66-mRNA-1;maker-scaffold_4-augustus-gene-10.35-mRNA-1;maker-scaffold_8-augustus-gene-32.87-mRNA-1;maker-scaffold_51-augustus-gene-2.41-mRNA-1;maker-scaffold_34-augustus-gene-12.75-mRNA-1;maker-scaffold_25-snap-gene-18.70-mRNA-1;maker-sc…	2.27745
Insect	epiGBS	GO:0006325	chromatin organization	35/837	424/17712	0.00100231	0.00100231	0.442945	AT5G46910.2;AT5G44800.4;AT1G08620.3;AT1G19100.2;AT3G01460.1;AT1G19100.1;AT2G19390.1;AT2G19390.2;AT5G06620.2;AT4G15180.2;AT5G43990.1;AT5G52470.3;AT3G24870.1;AT4G39100.1;AT5G13960.2;AT5G55310.1;AT1G32750.1;AT4G22140.3;AT5G67320.2;AT4G37210.2;AT5G17920.2;AT3G52030.1;AT5G63110.2;AT5G50780.3;AT5G52470.2;AT2G18790.1;AT2G02760.1;AT4G29830.1;AT5G22010.1;AT5G67580.2;AT5G44280.2;AT5G22750.1;AT3G61740.1;AT3…	35	BP	Any process that results in the specification, formation or maintenance of the physical structure of eukaryotic chromatin.	837	17712	424	20.0366	maker-scaffold_6-augustus-gene-37.101-mRNA-1;maker-scaffold_6-augustus-gene-31.82-mRNA-1;maker-scaffold_24-augustus-gene-3.78-mRNA-1;maker-scaffold_21-snap-gene-12.84-mRNA-1;maker-scaffold_27-augustus-gene-3.53-mRNA-1;maker-scaffold_19-snap-gene-12.128-mRNA-1;maker-scaffold_23-snap-gene-4.66-mRNA-1;maker-scaffold_4-augustus-gene-10.35-mRNA-1;maker-scaffold_8-augustus-gene-32.87-mRNA-1;maker-scaff…	1.7468
Insect	epiGBS	GO:0044270	cellular nitrogen compound catabolic process	24/837	255/17712	0.00106128	0.00106128	0.442945	AT3G60500.1;AT5G21160.2;AT2G17510.1;AT4G39950.5;AT3G61440.2;AT3G46940.6;AT4G14790.1;AT5G16260.2;AT5G12200.2;AT3G45300.1;AT2G40410.1;AT3G58580.1;AT3G13300.2;AT4G35220.2;AT1G51510.2;AT4G34890.1;AT4G32175.2;AT5G63980.1;AT5G19400.1;AT3G17810.1;AT1G55150.3;AT4G27650.2;AT4G01660.1;AT5G43600.1	24	BP	The chemical reactions and pathways resulting in the breakdown of organic and inorganic nitrogenous compounds.	837	17712	255	12.0503	maker-scaffold_7-snap-gene-23.104-mRNA-1;maker-scaffold_32-snap-gene-15.68-mRNA-1;snap_masked-scaffold_33-processed-gene-15.20-mRNA-1;maker-scaffold_98-augustus-gene-0.131-mRNA-1;snap_masked-scaffold_1-processed-gene-58.32-mRNA-1;maker-scaffold_81-snap-gene-0.30-mRNA-1;maker-scaffold_5-augustus-gene-11.104-mRNA-1;snap_masked-scaffold_5-processed-gene-43.74-mRNA-1;maker-scaffold_9-augustus-gene-21…	1.99165
Insect	epiGBS	GO:0016571	histone methylation	14/837	118/17712	0.00135146	0.00135146	0.442945	AT2G19390.1;AT2G19390.2;AT5G06620.2;AT4G15180.2;AT5G43990.1;AT5G52470.3;AT5G13960.2;AT5G17920.2;AT3G52030.1;AT5G52470.2;AT4G29830.1;AT5G22010.1;AT3G61740.1;AT3G24440.2	14	BP	The modification of histones by addition of methyl groups.	837	17712	118	5.57622	maker-scaffold_23-snap-gene-4.66-mRNA-1;maker-scaffold_4-augustus-gene-10.35-mRNA-1;maker-scaffold_8-augustus-gene-32.87-mRNA-1;maker-scaffold_51-augustus-gene-2.41-mRNA-1;maker-scaffold_34-augustus-gene-12.75-mRNA-1;maker-scaffold_25-snap-gene-18.70-mRNA-1;maker-scaffold_3-augustus-gene-51.98-mRNA-1;maker-scaffold_24-augustus-gene-10.67-mRNA-1;maker-scaffold_7-augustus-gene-26.110-mRNA-1;maker-s…	2.51066
Insect	epiGBS	GO:0006996	organelle organization	119/837	1931/17712	0.00137396	0.00137396	0.442945	AT1G79950.2;AT3G16010.1;AT2G06530.3;AT1G11890.2;AT1G51270.1;AT5G46910.2;AT5G44800.4;AT1G08620.3;AT3G04340.1;AT4G11150.2;AT3G18524.1;AT1G19100.2;AT5G45160.2;AT4G29160.1;AT4G39850.1;AT3G01460.1;AT2G34260.1;AT1G19100.1;AT5G61140.1;AT2G19390.1;AT5G47690.1;AT5G04130.2;AT2G42210.1;AT2G36810.1;AT2G19390.2;AT5G06620.2;AT4G15180.2;AT5G43990.1;AT5G52470.3;AT1G59820.1;AT4G27585.1;AT1G10930.2;AT3G50590.1;AT3…	119	BP	A process that is carried out at the cellular level which results in the assembly, arrangement of constituent parts, or disassembly of an organelle within a cell. An organelle is an organized structure of distinctive morphology and function. Includes the nucleus, mitochondria, plastids, vacuoles, vesicles, ribosomes and the cytoskeleton. Excludes the plasma membrane.	837	17712	1931	91.2515	maker-scaffold_6-snap-gene-59.48-mRNA-1;maker-scaffold_6-snap-gene-59.54-mRNA-1;maker-scaffold_6-augustus-gene-54.60-mRNA-1;maker-scaffold_6-augustus-gene-51.57-mRNA-1;maker-scaffold_6-augustus-gene-44.97-mRNA-1;maker-scaffold_6-augustus-gene-37.101-mRNA-1;maker-scaffold_6-augustus-gene-31.82-mRNA-1;maker-scaffold_24-augustus-gene-3.78-mRNA-1;maker-scaffold_24-snap-gene-4.88-mRNA-1;maker-scaffold…	1.30409
Insect	epiGBS	GO:0016310	phosphorylation	100/837	1584/17712	0.00160693	0.00160693	0.442945	AT4G27290.12;AT1G11300.2;AT3G21070.2;AT4G19045.1;AT1G31420.2;AT1G71860.1;AT5G60550.1;AT1G18390.3;AT5G07920.1;AT3G25800.1;AT2G01820.1;AT3G53570.1;AT1G07910.1;AT3G52200.1;AT2G18730.1;AT5G26150.1;AT1G79570.1;AT3G59410.1;AT5G01020.1;AT2G37050.3;AT3G13690.4;AT1G56130.5;AT3G58640.2;AT3G17770.1;AT1G08720.2;AT1G22170.1;AT4G35780.2;AT5G10530.5;AT1G80870.2;AT4G03270.3;AT1G11410.1;AT4G22130.1;AT4G35360.1;AT…	100	BP	The process of introducing a phosphate group into a molecule, usually with the formation of a phosphoric ester, a phosphoric anhydride or a phosphoric amide.	837	17712	1584	74.8537	maker-scaffold_10-augustus-gene-42.45-mRNA-1;maker-scaffold_10-snap-gene-42.58-mRNA-1;maker-scaffold_9-augustus-gene-14.82-mRNA-1;maker-scaffold_6-snap-gene-35.99-mRNA-1;maker-scaffold_6-augustus-gene-33.106-mRNA-1;maker-scaffold_29-snap-gene-14.83-mRNA-1;maker-scaffold_7-snap-gene-7.82-mRNA-1;maker-scaffold_31-snap-gene-7.52-mRNA-1;maker-scaffold_59-augustus-gene-1.25-mRNA-1;augustus_masked-scaf…	1.33594
Insect	epiGBS	GO:0006265	DNA topological change	4/837	12/17712	0.001807	0.001807	0.442945	AT5G04130.2;AT2G32000.1;AT3G10690.1;AT5G55310.1	4	BP	The process in which a transformation is induced in the topological structure of a double-stranded DNA helix, resulting in a change in linking number.	837	17712	12	0.567073	maker-scaffold_4-snap-gene-59.57-mRNA-1;maker-scaffold_3-snap-gene-53.128-mRNA-1;maker-scaffold_5-snap-gene-64.172-mRNA-1;maker-scaffold_10-augustus-gene-13.32-mRNA-1	7.05376
Insect	epiGBS	GO:0046700	heterocycle catabolic process	23/837	252/17712	0.00199674	0.00199674	0.442945	AT3G60500.1;AT5G21160.2;AT2G17510.1;AT4G39950.5;AT3G46940.6;AT4G14790.1;AT5G16260.2;AT5G12200.2;AT3G45300.1;AT2G40410.1;AT3G58580.1;AT3G13300.2;AT4G35220.2;AT1G51510.2;AT4G34890.1;AT4G32175.2;AT5G63980.1;AT5G19400.1;AT3G17810.1;AT1G55150.3;AT4G27650.2;AT4G01660.1;AT5G43600.1	23	BP	The chemical reactions and pathways resulting in the breakdown of heterocyclic compounds, those with a cyclic molecular structure and at least two different atoms in the ring (or rings).	837	17712	252	11.9085	maker-scaffold_7-snap-gene-23.104-mRNA-1;maker-scaffold_32-snap-gene-15.68-mRNA-1;snap_masked-scaffold_33-processed-gene-15.20-mRNA-1;maker-scaffold_98-augustus-gene-0.131-mRNA-1;maker-scaffold_81-snap-gene-0.30-mRNA-1;maker-scaffold_5-augustus-gene-11.104-mRNA-1;snap_masked-scaffold_5-processed-gene-43.74-mRNA-1;maker-scaffold_9-augustus-gene-21.101-mRNA-1;maker-scaffold_7-augustus-gene-7.63-mRN…	1.93139
Insect	epiGBS	GO:0009056	catabolic process	119/837	1952/17712	0.00200666	0.00200666	0.442945	AT5G54080.1;AT5G06460.1;AT1G64660.1;AT1G08110.1;AT3G60500.1;AT3G18860.2;AT5G53330.2;AT5G50260.4;AT2G42790.1;AT4G10500.5;AT3G17205.1;AT3G52200.1;AT4G39850.1;AT1G13460.1;AT3G14310.4;AT3G09640.2;AT3G45310.1;AT5G57360.2;AT1G69940.3;AT3G07010.1;AT1G70580.2;AT3G17770.1;AT5G21160.2;AT3G21280.1;AT2G26560.9;AT3G50590.1;AT2G17510.1;AT5G09900.2;AT1G22170.1;AT3G49600.2;AT5G05340.6;AT4G39950.5;AT5G63520.4;AT3…	119	BP	The chemical reactions and pathways resulting in the breakdown of substances, including the breakdown of carbon compounds with the liberation of energy for use by the cell or organism.	837	17712	1952	92.2439	maker-scaffold_10-augustus-gene-20.65-mRNA-1;maker-scaffold_9-snap-gene-24.107-mRNA-1;augustus_masked-scaffold_6-processed-gene-14.17-mRNA-1;augustus_masked-scaffold_7-processed-gene-3.11-mRNA-1;maker-scaffold_7-snap-gene-23.104-mRNA-1;maker-scaffold_7-snap-gene-43.123-mRNA-1;maker-scaffold_31-augustus-gene-16.73-mRNA-1;maker-scaffold_21-snap-gene-13.74-mRNA-1;maker-scaffold_17-augustus-gene-31.4…	1.29006
Insect	epiGBS	GO:0044272	sulfur compound biosynthetic process	17/837	167/17712	0.00240144	0.00240144	0.462291	AT1G64660.1;AT1G09430.2;AT5G57590.2;AT5G64813.2;AT4G35640.2;AT4G39950.5;AT3G61440.2;AT5G04620.1;AT1G04770.2;AT5G32470.2;AT1G49820.2;AT5G17920.2;AT1G73500.2;AT3G25860.2;AT5G49460.1;AT2G20860.1;AT5G18930.1	17	BP	The chemical reactions and pathways resulting in the formation of compounds that contain sulfur, such as the amino acids methionine and cysteine or the tripeptide glutathione.	837	17712	167	7.89177	augustus_masked-scaffold_6-processed-gene-14.17-mRNA-1;maker-scaffold_44-snap-gene-9.114-mRNA-1;maker-scaffold_8-augustus-gene-47.36-mRNA-1;maker-scaffold_28-augustus-gene-4.58-mRNA-1;snap_masked-scaffold_18-processed-gene-31.23-mRNA-1;maker-scaffold_98-augustus-gene-0.131-mRNA-1;snap_masked-scaffold_1-processed-gene-58.32-mRNA-1;maker-scaffold_6-snap-gene-33.109-mRNA-1;maker-scaffold_6-snap-gene…	2.15414
Insect	epiGBS	GO:0046113	nucleobase catabolic process	4/837	13/17712	0.00251317	0.00251317	0.462291	AT5G12200.2;AT4G34890.1;AT3G17810.1;AT5G43600.1	4	BP	The chemical reactions and pathways resulting in the breakdown of a nucleobase, a nitrogenous base that is a constituent of a nucleic acid.	837	17712	13	0.614329	maker-scaffold_9-augustus-gene-21.101-mRNA-1;maker-scaffold_7-augustus-gene-25.93-mRNA-1;maker-scaffold_26-augustus-gene-11.59-mRNA-1;maker-scaffold_5-augustus-gene-8.88-mRNA-1	6.51117
Insect	epiGBS	GO:0031123	RNA 3'-end processing	9/837	64/17712	0.00300446	0.00300446	0.462495	AT3G60500.1;AT4G33410.1;AT5G52470.3;AT5G13480.2;AT4G14790.1;AT4G32175.2;AT5G52470.2;AT3G04680.1;AT1G17760.1	9	BP	Any process involved in forming the mature 3' end of an RNA molecule.	837	17712	64	3.02439	maker-scaffold_7-snap-gene-23.104-mRNA-1;augustus_masked-scaffold_21-processed-gene-30.5-mRNA-1;maker-scaffold_25-snap-gene-18.70-mRNA-1;maker-scaffold_52-augustus-gene-3.80-mRNA-1;maker-scaffold_5-augustus-gene-11.104-mRNA-1;maker-scaffold_21-snap-gene-7.68-mRNA-1;maker-scaffold_21-augustus-gene-30.122-mRNA-1;maker-scaffold_27-snap-gene-6.52-mRNA-1;maker-scaffold_2-snap-gene-52.137-mRNA-1	2.97581
Insect	epiGBS	GO:1901575	organic substance catabolic process	105/837	1712/17712	0.00309198	0.00309198	0.462495	AT5G54080.1;AT5G06460.1;AT1G64660.1;AT1G08110.1;AT3G60500.1;AT3G18860.2;AT5G53330.2;AT5G50260.4;AT2G42790.1;AT4G10500.5;AT3G17205.1;AT3G52200.1;AT4G39850.1;AT1G13460.1;AT3G14310.4;AT3G45310.1;AT5G57360.2;AT1G69940.3;AT3G07010.1;AT1G70580.2;AT3G17770.1;AT5G21160.2;AT3G21280.1;AT2G26560.9;AT2G17510.1;AT5G09900.2;AT1G22170.1;AT3G49600.2;AT4G39950.5;AT5G63520.4;AT3G16785.3;AT3G02540.4;AT2G17020.1;AT3…	105	BP	NA	837	17712	1712	80.9024	maker-scaffold_10-augustus-gene-20.65-mRNA-1;maker-scaffold_9-snap-gene-24.107-mRNA-1;augustus_masked-scaffold_6-processed-gene-14.17-mRNA-1;augustus_masked-scaffold_7-processed-gene-3.11-mRNA-1;maker-scaffold_7-snap-gene-23.104-mRNA-1;maker-scaffold_7-snap-gene-43.123-mRNA-1;maker-scaffold_31-augustus-gene-16.73-mRNA-1;maker-scaffold_21-snap-gene-13.74-mRNA-1;maker-scaffold_17-augustus-gene-31.4…	1.29786
Insect	epiGBS	GO:0008380	RNA splicing	26/837	308/17712	0.00314285	0.00314285	0.462495	AT3G16010.1;AT1G24706.1;AT5G62600.2;AT1G07910.1;AT1G66510.1;AT5G61140.1;AT3G04500.2;AT3G02490.2;AT1G02840.1;AT5G16260.2;AT5G04430.3;AT2G20020.1;AT5G64270.1;AT1G14650.1;AT3G57360.1;AT2G27100.1;AT3G61360.1;AT1G51510.2;AT1G26370.1;AT3G55220.1;AT3G04680.1;AT5G25060.2;AT3G18165.1;AT2G18510.1;AT3G54170.1;AT3G25840.2	26	BP	The process of removing sections of the primary RNA transcript to remove sequences not present in the mature form of the RNA and joining the remaining sections to form the mature form of the RNA.	837	17712	308	14.5549	maker-scaffold_6-snap-gene-59.54-mRNA-1;maker-scaffold_24-snap-gene-23.45-mRNA-1;maker-scaffold_21-augustus-gene-4.64-mRNA-1;augustus_masked-scaffold_17-processed-gene-27.10-mRNA-1;maker-scaffold_43-snap-gene-1.114-mRNA-1;maker-scaffold_19-snap-gene-25.62-mRNA-1;maker-scaffold_65-augustus-gene-3.63-mRNA-1;maker-scaffold_57-augustus-gene-6.72-mRNA-1;maker-scaffold_1-augustus-gene-81.54-mRNA-1;snap…	1.78634
Insect	epiGBS	GO:0033044	regulation of chromosome organization	10/837	78/17712	0.003605	0.003605	0.479532	AT1G79950.2;AT5G05510.2;AT2G39090.3;AT1G11060.1;AT1G11060.2;AT5G17920.2;AT1G77720.2;AT3G61740.1;AT2G39090.2;AT3G24440.2	10	BP	Any process that modulates the frequency, rate or extent of a process involved in the formation, arrangement of constituent parts, or disassembly of a chromosome.	837	17712	78	3.68598	maker-scaffold_6-snap-gene-59.48-mRNA-1;maker-scaffold_5-augustus-gene-45.107-mRNA-1;maker-scaffold_49-snap-gene-9.60-mRNA-1;maker-scaffold_15-augustus-gene-24.58-mRNA-1;maker-scaffold_20-snap-gene-20.63-mRNA-1;maker-scaffold_24-augustus-gene-10.67-mRNA-1;maker-scaffold_12-augustus-gene-33.77-mRNA-1;maker-scaffold_1-snap-gene-62.81-mRNA-1;maker-scaffold_3-snap-gene-2.16-mRNA-1;augustus_masked-sca…	2.71299
Insect	epiGBS	GO:2000242	negative regulation of reproductive process	11/837	91/17712	0.00369311	0.00369311	0.479532	AT1G30970.2;AT3G18524.1;AT3G04240.2;AT2G22540.2;AT5G16260.2;AT4G22140.3;AT3G25180.3;AT1G07430.1;AT4G29830.1;AT5G67100.1;AT1G77720.2	11	BP	NA	837	17712	91	4.3003	snap_masked-scaffold_6-processed-gene-48.44-mRNA-1;maker-scaffold_31-augustus-gene-3.35-mRNA-1;maker-scaffold_65-snap-gene-0.56-mRNA-1;maker-scaffold_12-snap-gene-46.29-mRNA-1_snap_masked-scaffold_12-processed-gene-46.14-mRNA-1;snap_masked-scaffold_5-processed-gene-43.74-mRNA-1;maker-scaffold_38-augustus-gene-10.31-mRNA-1;maker-scaffold_57-snap-gene-5.87-mRNA-1;maker-scaffold_7-augustus-gene-20.8…	2.55796
Insect	epiGBS	GO:0044248	cellular catabolic process	96/837	1557/17712	0.00399625	0.00399625	0.490067	AT5G54080.1;AT5G06460.1;AT1G64660.1;AT1G08110.1;AT3G60500.1;AT3G18860.2;AT5G53330.2;AT5G50260.4;AT2G42790.1;AT4G10500.5;AT3G17205.1;AT4G39850.1;AT1G13460.1;AT3G09640.2;AT3G45310.1;AT5G57360.2;AT1G70580.2;AT3G17770.1;AT5G21160.2;AT3G21280.1;AT3G50590.1;AT2G17510.1;AT5G09900.2;AT3G49600.2;AT5G05340.6;AT4G39950.5;AT5G63520.4;AT3G16785.3;AT3G02540.4;AT2G17020.1;AT4G06676.1;AT3G62980.1;AT3G61440.2;AT4…	96	BP	The chemical reactions and pathways resulting in the breakdown of substances, carried out by individual cells.	837	17712	1557	73.5777	maker-scaffold_10-augustus-gene-20.65-mRNA-1;maker-scaffold_9-snap-gene-24.107-mRNA-1;augustus_masked-scaffold_6-processed-gene-14.17-mRNA-1;augustus_masked-scaffold_7-processed-gene-3.11-mRNA-1;maker-scaffold_7-snap-gene-23.104-mRNA-1;maker-scaffold_7-snap-gene-43.123-mRNA-1;maker-scaffold_31-augustus-gene-16.73-mRNA-1;maker-scaffold_21-snap-gene-13.74-mRNA-1;maker-scaffold_17-augustus-gene-31.4…	1.30474
Insect	epiGBS	GO:0034614	cellular response to reactive oxygen species	7/837	45/17712	0.00484729	0.00484729	0.516835	AT2G28190.2;AT3G59410.1;AT5G18100.2;AT2G23140.1;AT5G12080.4;AT1G05680.1;AT2G41680.1	7	BP	Any process that results in a change in state or activity of a cell (in terms of movement, secretion, enzyme production, gene expression, etc.) as a result of a reactive oxygen species stimulus. Reactive oxygen species include singlet oxygen, superoxide, and oxygen free radicals.	837	17712	45	2.12652	maker-scaffold_7-augustus-gene-2.65-mRNA-1;maker-scaffold_14-augustus-gene-32.79-mRNA-1;maker-scaffold_35-augustus-gene-4.56-mRNA-1;maker-scaffold_18-augustus-gene-9.40-mRNA-1;maker-scaffold_8-snap-gene-21.92-mRNA-1;maker-scaffold_10-augustus-gene-29.33-mRNA-1;maker-scaffold_4-snap-gene-55.54-mRNA-1	3.29176
Insect	epiGBS	GO:0006396	RNA processing	60/837	906/17712	0.00512402	0.00512402	0.516835	AT1G55870.1;AT3G27180.1;AT3G16010.1;AT5G16750.1;AT1G24706.1;AT3G60500.1;AT5G62600.2;AT4G33410.1;AT1G07910.1;AT2G34260.1;AT1G66510.1;AT5G61140.1;AT3G04500.2;AT5G52470.3;AT2G17510.1;AT5G13480.2;AT3G02490.2;AT1G02840.1;AT2G47300.1;AT4G14790.1;AT1G69070.1;AT3G12680.2;AT5G16260.2;AT5G04430.3;AT2G20020.1;AT5G64270.1;AT3G56120.1;AT1G14650.1;AT3G57360.1;AT2G25870.1;AT5G10070.2;AT5G01230.1;AT3G13300.2;AT2…	60	BP	Any process involved in the conversion of one or more primary RNA transcripts into one or more mature RNA molecules.	837	17712	906	42.814	maker-scaffold_10-augustus-gene-17.55-mRNA-1;maker-scaffold_9-snap-gene-48.74-mRNA-1;maker-scaffold_6-snap-gene-59.54-mRNA-1;augustus_masked-scaffold_24-processed-gene-20.7-mRNA-1;maker-scaffold_24-snap-gene-23.45-mRNA-1;maker-scaffold_7-snap-gene-23.104-mRNA-1;maker-scaffold_21-augustus-gene-4.64-mRNA-1;augustus_masked-scaffold_21-processed-gene-30.5-mRNA-1;augustus_masked-scaffold_17-processed-…	1.40141
Insect	epiGBS	GO:0018205	peptidyl-lysine modification	18/837	195/17712	0.00520201	0.00520201	0.516835	AT3G01460.1;AT1G66680.1;AT5G06620.2;AT4G15180.2;AT5G43990.1;AT3G24870.1;AT2G21470.1;AT4G39100.1;AT5G13960.2;AT1G09730.3;AT4G22140.3;AT5G17920.2;AT3G52030.1;AT2G20860.1;AT4G29830.1;AT5G22010.1;AT3G61740.1;AT3G24440.2	18	BP	The modification of peptidyl-lysine.	837	17712	195	9.21494	maker-scaffold_27-augustus-gene-3.53-mRNA-1;maker-scaffold_19-augustus-gene-22.40-mRNA-1;maker-scaffold_8-augustus-gene-32.87-mRNA-1;maker-scaffold_51-augustus-gene-2.41-mRNA-1;maker-scaffold_34-augustus-gene-12.75-mRNA-1;maker-scaffold_54-snap-gene-6.85-mRNA-1;maker-scaffold_16-snap-gene-26.107-mRNA-1;maker-scaffold_16-augustus-gene-26.92-mRNA-1;maker-scaffold_3-augustus-gene-51.98-mRNA-1;maker-…	1.95335
Insect	epiGBS	GO:0043414	macromolecule methylation	22/837	258/17712	0.00558161	0.00558161	0.516835	AT3G27180.1;AT1G66680.1;AT2G19390.1;AT2G19390.2;AT5G06620.2;AT4G15180.2;AT5G43990.1;AT5G52470.3;AT5G13960.2;AT3G56120.1;AT5G01230.1;AT5G13830.2;AT5G17920.2;AT3G52030.1;AT5G50780.3;AT5G52470.2;AT3G02320.1;AT4G29830.1;AT5G22010.1;AT3G54170.1;AT3G61740.1;AT3G24440.2	22	BP	The covalent attachment of a methyl residue to one or more monomeric units in a polypeptide, polynucleotide, polysaccharide, or other biological macromolecule.	837	17712	258	12.1921	maker-scaffold_9-snap-gene-48.74-mRNA-1;maker-scaffold_19-augustus-gene-22.40-mRNA-1;maker-scaffold_23-snap-gene-4.66-mRNA-1;maker-scaffold_4-augustus-gene-10.35-mRNA-1;maker-scaffold_8-augustus-gene-32.87-mRNA-1;maker-scaffold_51-augustus-gene-2.41-mRNA-1;maker-scaffold_34-augustus-gene-12.75-mRNA-1;maker-scaffold_25-snap-gene-18.70-mRNA-1;maker-scaffold_3-augustus-gene-51.98-mRNA-1;maker-scaffo…	1.80445
Insect	epiGBS	GO:0006282	regulation of DNA repair	5/837	25/17712	0.00561938	0.00561938	0.516835	AT1G79950.2;AT1G19100.2;AT1G19100.1;AT5G50780.3;AT1G27840.1	5	BP	Any process that modulates the frequency, rate or extent of DNA repair.	837	17712	25	1.1814	maker-scaffold_6-snap-gene-59.48-mRNA-1;maker-scaffold_21-snap-gene-12.84-mRNA-1;maker-scaffold_19-snap-gene-12.128-mRNA-1;maker-scaffold_21-augustus-gene-17.68-mRNA-1;maker-scaffold_3-augustus-gene-8.49-mRNA-1	4.23226
Insect	epiGBS	GO:0034661	ncRNA catabolic process	5/837	25/17712	0.00561938	0.00561938	0.516835	AT3G60500.1;AT2G17510.1;AT4G32175.2;AT5G63980.1;AT4G27650.2	5	BP	The chemical reactions and pathways resulting in the breakdown of non-coding RNA transcripts (ncRNAs). Includes the breakdown of cryptic unstable transcripts (CUTs).	837	17712	25	1.1814	maker-scaffold_7-snap-gene-23.104-mRNA-1;snap_masked-scaffold_33-processed-gene-15.20-mRNA-1;maker-scaffold_21-snap-gene-7.68-mRNA-1;maker-scaffold_14-augustus-gene-24.73-mRNA-1;maker-scaffold_12-snap-gene-19.99-mRNA-1	4.23226
Insect	epiGBS	GO:0072583	clathrin-dependent endocytosis	7/837	47/17712	0.00619298	0.00619298	0.516965	AT2G40060.1;AT5G24710.1;AT3G11130.5;AT5G35200.2;AT5G35200.1;AT5G57460.1;AT2G20760.1	7	BP	An endocytosis process that begins when material is taken up into clathrin-coated pits, which then pinch off to form clathrin-coated endocytic vesicles.	837	17712	47	2.22104	maker-scaffold_11-augustus-gene-20.76-mRNA-1;maker-scaffold_4-snap-gene-41.117-mRNA-1;maker-scaffold_9-augustus-gene-23.110-mRNA-1;snap_masked-scaffold_13-processed-gene-7.58-mRNA-1;maker-scaffold_4-augustus-gene-48.36-mRNA-1;augustus_masked-scaffold_8-processed-gene-48.7-mRNA-1;maker-scaffold_15-snap-gene-24.79-mRNA-1	3.15168
Insect	epiGBS	GO:0006479	protein methylation	15/837	154/17712	0.00632339	0.00632339	0.516965	AT1G66680.1;AT2G19390.1;AT2G19390.2;AT5G06620.2;AT4G15180.2;AT5G43990.1;AT5G52470.3;AT5G13960.2;AT5G17920.2;AT3G52030.1;AT5G52470.2;AT4G29830.1;AT5G22010.1;AT3G61740.1;AT3G24440.2	15	BP	The addition of a methyl group to a protein amino acid. A methyl group is derived from methane by the removal of a hydrogen atom.	837	17712	154	7.27744	maker-scaffold_19-augustus-gene-22.40-mRNA-1;maker-scaffold_23-snap-gene-4.66-mRNA-1;maker-scaffold_4-augustus-gene-10.35-mRNA-1;maker-scaffold_8-augustus-gene-32.87-mRNA-1;maker-scaffold_51-augustus-gene-2.41-mRNA-1;maker-scaffold_34-augustus-gene-12.75-mRNA-1;maker-scaffold_25-snap-gene-18.70-mRNA-1;maker-scaffold_3-augustus-gene-51.98-mRNA-1;maker-scaffold_24-augustus-gene-10.67-mRNA-1;maker-s…	2.06116
Insect	epiGBS	GO:0008213	protein alkylation	15/837	154/17712	0.00632339	0.00632339	0.516965	AT1G66680.1;AT2G19390.1;AT2G19390.2;AT5G06620.2;AT4G15180.2;AT5G43990.1;AT5G52470.3;AT5G13960.2;AT5G17920.2;AT3G52030.1;AT5G52470.2;AT4G29830.1;AT5G22010.1;AT3G61740.1;AT3G24440.2	15	BP	The addition of an alkyl group to a protein amino acid. An alkyl group is any group derived from an alkane by removal of one hydrogen atom.	837	17712	154	7.27744	maker-scaffold_19-augustus-gene-22.40-mRNA-1;maker-scaffold_23-snap-gene-4.66-mRNA-1;maker-scaffold_4-augustus-gene-10.35-mRNA-1;maker-scaffold_8-augustus-gene-32.87-mRNA-1;maker-scaffold_51-augustus-gene-2.41-mRNA-1;maker-scaffold_34-augustus-gene-12.75-mRNA-1;maker-scaffold_25-snap-gene-18.70-mRNA-1;maker-scaffold_3-augustus-gene-51.98-mRNA-1;maker-scaffold_24-augustus-gene-10.67-mRNA-1;maker-s…	2.06116
Insect	epiGBS	GO:0006468	protein phosphorylation	78/837	1250/17712	0.00690496	0.00690496	0.529706	AT4G27290.12;AT1G11300.2;AT4G19045.1;AT1G31420.2;AT1G71860.1;AT5G60550.1;AT1G18390.3;AT2G01820.1;AT3G53570.1;AT5G26150.1;AT1G79570.1;AT3G59410.1;AT5G01020.1;AT2G37050.3;AT3G13690.4;AT1G56130.5;AT3G58640.2;AT1G08720.2;AT4G35780.2;AT5G10530.5;AT1G80870.2;AT4G03270.3;AT1G11410.1;AT4G22130.1;AT4G08500.1;AT1G71810.1;AT2G20470.1;AT2G24130.2;AT1G12580.1;AT1G53730.1;AT1G53050.5;AT1G29750.4;AT3G06030.2;AT…	78	BP	The process of introducing a phosphate group on to a protein.	837	17712	1250	59.0701	maker-scaffold_10-augustus-gene-42.45-mRNA-1;maker-scaffold_10-snap-gene-42.58-mRNA-1;maker-scaffold_6-snap-gene-35.99-mRNA-1;maker-scaffold_6-augustus-gene-33.106-mRNA-1;maker-scaffold_29-snap-gene-14.83-mRNA-1;maker-scaffold_7-snap-gene-7.82-mRNA-1;maker-scaffold_31-snap-gene-7.52-mRNA-1;maker-scaffold_17-augustus-gene-21.46-mRNA-1;maker-scaffold_17-augustus-gene-25.64-mRNA-1;snap_masked-scaffo…	1.32046
Insect	epiGBS	GO:0009057	macromolecule catabolic process	63/837	974/17712	0.00695918	0.00695918	0.529706	AT5G06460.1;AT3G60500.1;AT3G18860.2;AT5G53330.2;AT5G50260.4;AT3G17205.1;AT3G14310.4;AT3G45310.1;AT5G57360.2;AT1G69940.3;AT3G07010.1;AT5G21160.2;AT3G21280.1;AT2G17510.1;AT5G09900.2;AT3G49600.2;AT5G63520.4;AT3G02540.4;AT2G17020.1;AT3G62980.1;AT4G09020.1;AT3G59010.1;AT1G61150.1;AT4G14790.1;AT1G68050.2;AT5G16260.2;AT5G22920.2;AT2G40410.1;AT5G02310.1;AT3G58580.1;AT5G22030.4;AT5G50260.5;AT2G39090.3;AT3…	63	BP	The chemical reactions and pathways resulting in the breakdown of a macromolecule, any molecule of high relative molecular mass, the structure of which essentially comprises the multiple repetition of units derived, actually or conceptually, from molecules of low relative molecular mass.	837	17712	974	46.0274	maker-scaffold_9-snap-gene-24.107-mRNA-1;maker-scaffold_7-snap-gene-23.104-mRNA-1;maker-scaffold_7-snap-gene-43.123-mRNA-1;maker-scaffold_31-augustus-gene-16.73-mRNA-1;maker-scaffold_21-snap-gene-13.74-mRNA-1;maker-scaffold_11-augustus-gene-31.72-mRNA-1;maker-scaffold_23-snap-gene-6.77-mRNA-1;maker-scaffold_4-augustus-gene-13.52-mRNA-1;maker-scaffold_8-augustus-gene-50.34-mRNA-1;augustus_masked-s…	1.36875
Insect	epiGBS	GO:0071103	DNA conformation change	15/837	157/17712	0.00752334	0.00752334	0.531835	AT1G79950.2;AT5G61140.1;AT5G04130.2;AT1G10930.2;AT2G32000.1;AT1G27880.2;AT3G10690.1;AT5G55310.1;AT4G37210.2;AT1G11060.1;AT1G11060.2;AT5G17920.2;AT2G47680.2;AT5G67580.2;AT5G37630.1	15	BP	A cellular process that results in a change in the spatial configuration of a DNA molecule. A conformation change can bend DNA, or alter the, twist, writhe, or linking number of a DNA molecule.	837	17712	157	7.41921	maker-scaffold_6-snap-gene-59.48-mRNA-1;maker-scaffold_19-snap-gene-25.62-mRNA-1;maker-scaffold_4-snap-gene-59.57-mRNA-1;maker-scaffold_76-snap-gene-1.91-mRNA-1;maker-scaffold_3-snap-gene-53.128-mRNA-1;maker-scaffold_5-snap-gene-0.99-mRNA-1;maker-scaffold_5-snap-gene-64.172-mRNA-1;maker-scaffold_10-augustus-gene-13.32-mRNA-1;maker-scaffold_18-augustus-gene-17.62-mRNA-1;maker-scaffold_15-augustus-…	2.02178
Insect	epiGBS	GO:0051241	negative regulation of multicellular organismal process	15/837	158/17712	0.00796144	0.00796144	0.531835	AT1G30970.2;AT3G04240.2;AT2G22540.2;AT5G16260.2;AT4G22140.3;AT3G25180.3;AT4G18550.2;AT2G29940.2;AT1G07430.1;AT4G29830.1;AT5G67100.1;AT4G38960.2;AT1G77110.1;AT5G19330.4;AT2G20875.1	15	BP	Any process that stops, prevents, or reduces the frequency, rate or extent of an organismal process, the processes pertinent to the function of an organism above the cellular level; includes the integrated processes of tissues and organs.	837	17712	158	7.46646	snap_masked-scaffold_6-processed-gene-48.44-mRNA-1;maker-scaffold_65-snap-gene-0.56-mRNA-1;maker-scaffold_12-snap-gene-46.29-mRNA-1_snap_masked-scaffold_12-processed-gene-46.14-mRNA-1;snap_masked-scaffold_5-processed-gene-43.74-mRNA-1;maker-scaffold_38-augustus-gene-10.31-mRNA-1;maker-scaffold_57-snap-gene-5.87-mRNA-1;maker-scaffold_20-augustus-gene-13.65-mRNA-1;maker-scaffold_9-augustus-gene-12.…	2.00898
Insect	epiGBS	GO:1901361	organic cyclic compound catabolic process	26/837	331/17712	0.00796697	0.00796697	0.531835	AT5G54080.1;AT3G60500.1;AT4G10500.5;AT5G21160.2;AT2G17510.1;AT4G39950.5;AT3G46940.6;AT4G14790.1;AT5G16260.2;AT5G12200.2;AT3G45300.1;AT2G40410.1;AT3G58580.1;AT5G24530.4;AT3G13300.2;AT4G35220.2;AT1G51510.2;AT4G34890.1;AT4G32175.2;AT5G63980.1;AT5G19400.1;AT3G17810.1;AT1G55150.3;AT4G27650.2;AT4G01660.1;AT5G43600.1	26	BP	NA	837	17712	331	15.6418	maker-scaffold_10-augustus-gene-20.65-mRNA-1;maker-scaffold_7-snap-gene-23.104-mRNA-1;maker-scaffold_259-snap-gene-0.14-mRNA-1;maker-scaffold_32-snap-gene-15.68-mRNA-1;snap_masked-scaffold_33-processed-gene-15.20-mRNA-1;maker-scaffold_98-augustus-gene-0.131-mRNA-1;maker-scaffold_81-snap-gene-0.30-mRNA-1;maker-scaffold_5-augustus-gene-11.104-mRNA-1;snap_masked-scaffold_5-processed-gene-43.74-mRNA-…	1.66222
Insect	epiGBS	GO:0044265	cellular macromolecule catabolic process	53/837	800/17712	0.00817814	0.00817814	0.531835	AT5G06460.1;AT3G60500.1;AT3G18860.2;AT5G53330.2;AT5G50260.4;AT3G17205.1;AT3G45310.1;AT5G57360.2;AT5G21160.2;AT3G21280.1;AT2G17510.1;AT5G09900.2;AT3G49600.2;AT5G63520.4;AT3G02540.4;AT2G17020.1;AT3G62980.1;AT1G61150.1;AT4G14790.1;AT1G68050.2;AT5G16260.2;AT5G22920.2;AT2G40410.1;AT5G02310.1;AT3G58580.1;AT5G22030.4;AT5G50260.5;AT2G39090.3;AT3G13300.2;AT1G02305.1;AT4G19003.1;AT5G16880.1;AT1G51510.2;AT4…	53	BP	The chemical reactions and pathways resulting in the breakdown of a macromolecule, any large molecule including proteins, nucleic acids and carbohydrates, as carried out by individual cells.	837	17712	800	37.8049	maker-scaffold_9-snap-gene-24.107-mRNA-1;maker-scaffold_7-snap-gene-23.104-mRNA-1;maker-scaffold_7-snap-gene-43.123-mRNA-1;maker-scaffold_31-augustus-gene-16.73-mRNA-1;maker-scaffold_21-snap-gene-13.74-mRNA-1;maker-scaffold_11-augustus-gene-31.72-mRNA-1;maker-scaffold_4-augustus-gene-13.52-mRNA-1;maker-scaffold_8-augustus-gene-50.34-mRNA-1;maker-scaffold_32-snap-gene-15.68-mRNA-1;maker-scaffold_4…	1.40194
Insect	epiGBS	GO:0000302	response to reactive oxygen species	16/837	175/17712	0.00888341	0.00888341	0.531835	AT2G28190.2;AT2G01980.1;AT3G59410.1;AT3G09640.2;AT5G18100.2;AT2G23140.1;AT1G32230.2;AT5G12080.4;AT3G25780.3;AT1G53130.1;AT1G05680.1;AT4G34890.1;AT4G12570.2;AT5G64940.1;AT3G48090.1;AT2G41680.1	16	BP	Any process that results in a change in state or activity of a cell or an organism (in terms of movement, secretion, enzyme production, gene expression, etc.) as a result of a reactive oxygen species stimulus. Reactive oxygen species include singlet oxygen, superoxide, and oxygen free radicals.	837	17712	175	8.26982	maker-scaffold_7-augustus-gene-2.65-mRNA-1;maker-scaffold_11-snap-gene-46.176-mRNA-1;maker-scaffold_14-augustus-gene-32.79-mRNA-1;maker-scaffold_4-snap-gene-18.99-mRNA-1;maker-scaffold_35-augustus-gene-4.56-mRNA-1;maker-scaffold_18-augustus-gene-9.40-mRNA-1;maker-scaffold_2-augustus-gene-55.81-mRNA-1;maker-scaffold_8-snap-gene-21.92-mRNA-1;maker-scaffold_57-augustus-gene-3.62-mRNA-1;augustus_mask…	1.93475
Insect	epiGBS	GO:0007062	sister chromatid cohesion	5/837	28/17712	0.00924973	0.00924973	0.531835	AT5G47690.1;AT5G61460.1;AT5G05510.2;AT1G11060.1;AT1G11060.2	5	BP	The cell cycle process in which the sister chromatids of a replicated chromosome become tethered to each other.	837	17712	28	1.32317	maker-scaffold_4-snap-gene-69.82-mRNA-1;maker-scaffold_2-snap-gene-51.113-mRNA-1;maker-scaffold_5-augustus-gene-45.107-mRNA-1;maker-scaffold_15-augustus-gene-24.58-mRNA-1;maker-scaffold_20-snap-gene-20.63-mRNA-1	3.7788
Insect	epiGBS	GO:0034599	cellular response to oxidative stress	10/837	90/17712	0.00989777	0.00989777	0.531835	AT2G28190.2;AT3G59410.1;AT3G09640.2;AT5G18100.2;AT2G23140.1;AT5G40370.1;AT5G12080.4;AT1G05680.1;AT5G64940.1;AT2G41680.1	10	BP	Any process that results in a change in state or activity of a cell (in terms of movement, secretion, enzyme production, gene expression, etc.) as a result of oxidative stress, a state often resulting from exposure to high levels of reactive oxygen species, e.g. superoxide anions, hydrogen peroxide (H2O2), and hydroxyl radicals.	837	17712	90	4.25305	maker-scaffold_7-augustus-gene-2.65-mRNA-1;maker-scaffold_14-augustus-gene-32.79-mRNA-1;maker-scaffold_4-snap-gene-18.99-mRNA-1;maker-scaffold_35-augustus-gene-4.56-mRNA-1;maker-scaffold_18-augustus-gene-9.40-mRNA-1;maker-scaffold_10-augustus-gene-4.52-mRNA-1;maker-scaffold_8-snap-gene-21.92-mRNA-1;maker-scaffold_10-augustus-gene-29.33-mRNA-1;maker-scaffold_14-snap-gene-13.78-mRNA-1;maker-scaffol…	2.35125
Insect	epiGBS	GO:0090305	nucleic acid phosphodiester bond hydrolysis	20/837	240/17712	0.0101581	0.0101581	0.531835	AT1G55870.1;AT5G16750.1;AT3G60500.1;AT1G73875.1;AT1G19100.2;AT4G33410.1;AT1G07910.1;AT1G19100.1;AT2G17510.1;AT3G02830.2;AT2G47300.1;AT2G40410.1;AT3G57360.1;AT2G25870.1;AT3G58580.1;AT3G13300.2;AT4G32175.2;AT5G50780.3;AT4G14180.1;AT4G27650.2	20	BP	The nucleic acid metabolic process in which the phosphodiester bonds between nucleotides are cleaved by hydrolysis.	837	17712	240	11.3415	maker-scaffold_10-augustus-gene-17.55-mRNA-1;augustus_masked-scaffold_24-processed-gene-20.7-mRNA-1;maker-scaffold_7-snap-gene-23.104-mRNA-1;maker-scaffold_31-snap-gene-5.53-mRNA-1;maker-scaffold_21-snap-gene-12.84-mRNA-1;augustus_masked-scaffold_21-processed-gene-30.5-mRNA-1;augustus_masked-scaffold_17-processed-gene-27.10-mRNA-1;maker-scaffold_19-snap-gene-12.128-mRNA-1;snap_masked-scaffold_33-…	1.76344
Insect	epiGBS	GO:1901565	organonitrogen compound catabolic process	55/837	847/17712	0.0104587	0.0104587	0.531835	AT5G54080.1;AT5G06460.1;AT1G64660.1;AT3G18860.2;AT5G53330.2;AT5G50260.4;AT3G17205.1;AT3G45310.1;AT5G57360.2;AT1G70580.2;AT3G21280.1;AT5G09900.2;AT3G49600.2;AT4G39950.5;AT5G63520.4;AT3G02540.4;AT2G17020.1;AT3G62980.1;AT3G46940.6;AT1G61150.1;AT1G68050.2;AT5G12200.2;AT5G22920.2;AT3G45300.1;AT5G02310.1;AT5G22030.4;AT5G50260.5;AT2G39090.3;AT5G42260.1;AT1G02305.1;AT4G35220.2;AT4G19003.1;AT5G16880.1;AT4…	55	BP	NA	837	17712	847	40.0259	maker-scaffold_10-augustus-gene-20.65-mRNA-1;maker-scaffold_9-snap-gene-24.107-mRNA-1;augustus_masked-scaffold_6-processed-gene-14.17-mRNA-1;maker-scaffold_7-snap-gene-43.123-mRNA-1;maker-scaffold_31-augustus-gene-16.73-mRNA-1;maker-scaffold_21-snap-gene-13.74-mRNA-1;maker-scaffold_11-augustus-gene-31.72-mRNA-1;maker-scaffold_4-augustus-gene-13.52-mRNA-1;maker-scaffold_8-augustus-gene-50.34-mRNA-…	1.37411
Insect	epiGBS	GO:0051568	histone H3-K4 methylation	5/837	29/17712	0.0107515	0.0107515	0.531835	AT4G15180.2;AT3G52030.1;AT4G29830.1;AT3G61740.1;AT3G24440.2	5	BP	The modification of histone H3 by addition of one or more methyl groups to lysine at position 4 of the histone.	837	17712	29	1.37043	maker-scaffold_51-augustus-gene-2.41-mRNA-1;maker-scaffold_7-augustus-gene-26.110-mRNA-1;maker-scaffold_4-augustus-gene-11.38-mRNA-1;maker-scaffold_1-snap-gene-62.81-mRNA-1;augustus_masked-scaffold_138-processed-gene-0.1-mRNA-1	3.6485
Insect	epiGBS	GO:0048268	clathrin coat assembly	4/837	19/17712	0.0108714	0.0108714	0.531835	AT2G40060.1;AT5G35200.2;AT5G35200.1;AT2G20760.1	4	BP	The process that results in the assembly of clathrin triskelia into the ordered structure known as a clathrin cage.	837	17712	19	0.897866	maker-scaffold_11-augustus-gene-20.76-mRNA-1;snap_masked-scaffold_13-processed-gene-7.58-mRNA-1;maker-scaffold_4-augustus-gene-48.36-mRNA-1;maker-scaffold_15-snap-gene-24.79-mRNA-1	4.45501
Insect	epiGBS	GO:0006004	fucose metabolic process	7/837	53/17712	0.0119022	0.0119022	0.531835	AT1G76270.4;AT2G01480.1;AT5G35570.1;AT3G30300.2;AT3G54100.3;AT1G62330.2;AT1G17270.1	7	BP	The chemical reactions and pathways involving fucose, or 6-deoxygalactose, which has two enantiomers, D-fucose and L-fucose.	837	17712	53	2.50457	maker-scaffold_7-augustus-gene-52.110-mRNA-1;maker-scaffold_11-augustus-gene-42.66-mRNA-1;maker-scaffold_4-augustus-gene-13.49-mRNA-1;maker-scaffold_42-augustus-gene-1.49-mRNA-1;maker-scaffold_4-augustus-gene-36.87-mRNA-1;maker-scaffold_60-augustus-gene-4.90-mRNA-1;maker-scaffold_2-augustus-gene-66.59-mRNA-1	2.79489
Insect	epiGBS	GO:0051093	negative regulation of developmental process	17/837	197/17712	0.0123206	0.0123206	0.531835	AT1G30970.2;AT3G04240.2;AT2G22540.2;AT5G16260.2;AT4G22140.3;AT5G62620.3;AT4G19040.2;AT4G18550.2;AT2G29940.2;AT5G22070.2;AT1G07430.1;AT4G29830.1;AT5G67100.1;AT4G38960.2;AT1G77110.1;AT5G19330.4;AT2G20875.1	17	BP	Any process that stops, prevents or reduces the rate or extent of development, the biological process whose specific outcome is the progression of an organism over time from an initial condition (e.g. a zygote, or a young adult) to a later condition (e.g. a multicellular animal or an aged adult).	837	17712	197	9.30945	snap_masked-scaffold_6-processed-gene-48.44-mRNA-1;maker-scaffold_65-snap-gene-0.56-mRNA-1;maker-scaffold_12-snap-gene-46.29-mRNA-1_snap_masked-scaffold_12-processed-gene-46.14-mRNA-1;snap_masked-scaffold_5-processed-gene-43.74-mRNA-1;maker-scaffold_38-augustus-gene-10.31-mRNA-1;maker-scaffold_37-augustus-gene-6.42-mRNA-1;maker-scaffold_2-snap-gene-54.103-mRNA-1;maker-scaffold_20-augustus-gene-13…	1.8261
Insect	epiGBS	GO:0048581	negative regulation of post-embryonic development	13/837	137/17712	0.0129906	0.0129906	0.531835	AT1G30970.2;AT3G04240.2;AT2G22540.2;AT5G16260.2;AT4G22140.3;AT4G18550.2;AT2G29940.2;AT4G29830.1;AT5G67100.1;AT4G38960.2;AT1G77110.1;AT5G19330.4;AT2G20875.1	13	BP	Any process that stops, prevents, or reduces the frequency, rate or extent of post-embryonic development. Post-embryonic development is defined as the process whose specific outcome is the progression of the organism over time, from the completion of embryonic development to the mature structure.	837	17712	137	6.47409	snap_masked-scaffold_6-processed-gene-48.44-mRNA-1;maker-scaffold_65-snap-gene-0.56-mRNA-1;maker-scaffold_12-snap-gene-46.29-mRNA-1_snap_masked-scaffold_12-processed-gene-46.14-mRNA-1;snap_masked-scaffold_5-processed-gene-43.74-mRNA-1;maker-scaffold_38-augustus-gene-10.31-mRNA-1;maker-scaffold_20-augustus-gene-13.65-mRNA-1;maker-scaffold_9-augustus-gene-12.61-mRNA-1;maker-scaffold_4-augustus-gene…	2.00801
Insect	epiGBS	GO:0000303	response to superoxide	4/837	20/17712	0.0130908	0.0130908	0.531835	AT2G28190.2;AT5G18100.2;AT1G32230.2;AT2G41680.1	4	BP	Any process that results in a change in state or activity of a cell or an organism (in terms of movement, secretion, enzyme production, gene expression, etc.) as a result of a superoxide stimulus. Superoxide is the anion, oxygen-, formed by addition of one electron to dioxygen (O2) or any compound containing the superoxide anion.	837	17712	20	0.945122	maker-scaffold_7-augustus-gene-2.65-mRNA-1;maker-scaffold_35-augustus-gene-4.56-mRNA-1;maker-scaffold_2-augustus-gene-55.81-mRNA-1;maker-scaffold_4-snap-gene-55.54-mRNA-1	4.23226
Insect	epiGBS	GO:0000305	response to oxygen radical	4/837	20/17712	0.0130908	0.0130908	0.531835	AT2G28190.2;AT5G18100.2;AT1G32230.2;AT2G41680.1	4	BP	Any process that results in a change in state or activity of a cell or an organism (in terms of movement, secretion, enzyme production, gene expression, etc.) as a result of an oxygen radical stimulus. An oxygen radical is any oxygen species that carries a free electron; examples include hydroxyl radicals and the superoxide anion.	837	17712	20	0.945122	maker-scaffold_7-augustus-gene-2.65-mRNA-1;maker-scaffold_35-augustus-gene-4.56-mRNA-1;maker-scaffold_2-augustus-gene-55.81-mRNA-1;maker-scaffold_4-snap-gene-55.54-mRNA-1	4.23226
Insect	epiGBS	GO:0016075	rRNA catabolic process	4/837	20/17712	0.0130908	0.0130908	0.531835	AT3G60500.1;AT2G17510.1;AT4G32175.2;AT4G27650.2	4	BP	The chemical reactions and pathways resulting in the breakdown of rRNA, ribosomal RNA, a structural constituent of ribosomes.	837	17712	20	0.945122	maker-scaffold_7-snap-gene-23.104-mRNA-1;snap_masked-scaffold_33-processed-gene-15.20-mRNA-1;maker-scaffold_21-snap-gene-7.68-mRNA-1;maker-scaffold_12-snap-gene-19.99-mRNA-1	4.23226
Insect	epiGBS	GO:0045995	regulation of embryonic development	4/837	20/17712	0.0130908	0.0130908	0.531835	AT2G19450.1;AT1G50030.3;AT3G13530.2;AT3G48110.1	4	BP	Any process that modulates the frequency, rate or extent of embryonic development.	837	17712	20	0.945122	maker-scaffold_13-snap-gene-33.63-mRNA-1;maker-scaffold_9-snap-gene-28.92-mRNA-1;snap_masked-scaffold_28-processed-gene-0.30-mRNA-1;maker-scaffold_3-augustus-gene-18.86-mRNA-1	4.23226
Insect	epiGBS	GO:0009112	nucleobase metabolic process	6/837	42/17712	0.0134145	0.0134145	0.531835	AT5G23300.2;AT5G12200.2;AT4G22570.1;AT4G34890.1;AT3G17810.1;AT5G43600.1	6	BP	The chemical reactions and pathways involving a nucleobase, a nitrogenous base that is a constituent of a nucleic acid, e.g. the purines: adenine, guanine, hypoxanthine, xanthine and the pyrimidines: cytosine, uracil, thymine.	837	17712	42	1.98476	snap_masked-scaffold_28-processed-gene-2.56-mRNA-1;maker-scaffold_9-augustus-gene-21.101-mRNA-1;maker-scaffold_6-snap-gene-30.75-mRNA-1;maker-scaffold_7-augustus-gene-25.93-mRNA-1;maker-scaffold_26-augustus-gene-11.59-mRNA-1;maker-scaffold_5-augustus-gene-8.88-mRNA-1	3.02304
Insect	epiGBS	GO:0033866	nucleoside bisphosphate biosynthetic process	6/837	42/17712	0.0134145	0.0134145	0.531835	AT1G09430.2;AT4G35360.1;AT4G32180.3;AT3G25860.2;AT5G49460.1;AT2G27490.1	6	BP	The chemical reactions and pathways resulting in the formation of a nucleoside bisphosphate, a compound consisting of a nucleobase linked to a deoxyribose or ribose sugar esterified with one phosphate group attached to each of two different hydroxyl groups on the sugar.	837	17712	42	1.98476	maker-scaffold_44-snap-gene-9.114-mRNA-1;maker-scaffold_16-augustus-gene-9.109-mRNA-1;maker-scaffold_21-augustus-gene-8.45-mRNA-1;snap_masked-scaffold_11-processed-gene-38.23-mRNA-1;maker-scaffold_11-snap-gene-33.105-mRNA-1;maker-scaffold_11-augustus-gene-15.84-mRNA-1	3.02304
Insect	epiGBS	GO:0034030	ribonucleoside bisphosphate biosynthetic process	6/837	42/17712	0.0134145	0.0134145	0.531835	AT1G09430.2;AT4G35360.1;AT4G32180.3;AT3G25860.2;AT5G49460.1;AT2G27490.1	6	BP	The chemical reactions and pathways resulting in the formation of a ribonucleoside bisphosphate, a compound consisting of a nucleobase linked to a ribose sugar esterified with one phosphate group attached to each of two different hydroxyl groups on the sugar.	837	17712	42	1.98476	maker-scaffold_44-snap-gene-9.114-mRNA-1;maker-scaffold_16-augustus-gene-9.109-mRNA-1;maker-scaffold_21-augustus-gene-8.45-mRNA-1;snap_masked-scaffold_11-processed-gene-38.23-mRNA-1;maker-scaffold_11-snap-gene-33.105-mRNA-1;maker-scaffold_11-augustus-gene-15.84-mRNA-1	3.02304
Insect	epiGBS	GO:0034033	purine nucleoside bisphosphate biosynthetic process	6/837	42/17712	0.0134145	0.0134145	0.531835	AT1G09430.2;AT4G35360.1;AT4G32180.3;AT3G25860.2;AT5G49460.1;AT2G27490.1	6	BP	The chemical reactions and pathways resulting in the formation of a purine nucleoside bisphosphate, a compound consisting of a purine base linked to a deoxyribose or ribose sugar esterified with one phosphate group attached to each of two different hydroxyl groups on the sugar.	837	17712	42	1.98476	maker-scaffold_44-snap-gene-9.114-mRNA-1;maker-scaffold_16-augustus-gene-9.109-mRNA-1;maker-scaffold_21-augustus-gene-8.45-mRNA-1;snap_masked-scaffold_11-processed-gene-38.23-mRNA-1;maker-scaffold_11-snap-gene-33.105-mRNA-1;maker-scaffold_11-augustus-gene-15.84-mRNA-1	3.02304
Insect	epiGBS	GO:0018193	peptidyl-amino acid modification	38/837	553/17712	0.0135468	0.0135468	0.531835	AT3G53570.1;AT1G69420.1;AT3G55520.1;AT3G59410.1;AT3G01460.1;AT1G66680.1;AT5G06620.2;AT4G15180.2;AT5G43990.1;AT1G20270.1;AT3G24870.1;AT2G21470.1;AT4G39100.1;AT2G20470.1;AT1G12580.1;AT5G13960.2;AT2G38130.2;AT4G24630.1;AT1G09730.3;AT4G22140.3;AT1G26940.1;AT5G62620.3;AT1G72710.2;AT1G07570.1;AT5G17920.2;AT3G52030.1;AT1G73500.2;AT2G20860.1;AT3G59630.1;AT4G29830.1;AT1G72710.3;AT5G22010.1;AT1G77720.2;AT2…	38	BP	The alteration of an amino acid residue in a peptide.	837	17712	553	26.1326	maker-scaffold_17-augustus-gene-25.64-mRNA-1;maker-scaffold_11-augustus-gene-28.93-mRNA-1;maker-scaffold_11-augustus-gene-17.71-mRNA-1;maker-scaffold_14-augustus-gene-32.79-mRNA-1;maker-scaffold_27-augustus-gene-3.53-mRNA-1;maker-scaffold_19-augustus-gene-22.40-mRNA-1;maker-scaffold_8-augustus-gene-32.87-mRNA-1;maker-scaffold_51-augustus-gene-2.41-mRNA-1;maker-scaffold_34-augustus-gene-12.75-mRNA…	1.45412
Insect	epiGBS	GO:0050829	defense response to Gram-negative bacterium	5/837	31/17712	0.0142369	0.0142369	0.531835	AT3G14310.4;AT3G11340.2;AT1G69940.3;AT3G48090.1;AT3G50950.2	5	BP	Reactions triggered in response to the presence of a Gram-negative bacterium that act to protect the cell or organism.	837	17712	31	1.46494	maker-scaffold_23-snap-gene-6.77-mRNA-1;maker-scaffold_4-snap-gene-59.58-mRNA-1;augustus_masked-scaffold_8-processed-gene-38.3-mRNA-1;maker-scaffold_19-snap-gene-17.94-mRNA-1;augustus_masked-scaffold_18-processed-gene-23.3-mRNA-1	3.41311
Insect	epiGBS	GO:0009910	negative regulation of flower development	6/837	43/17712	0.0149842	0.0149842	0.531835	AT1G30970.2;AT3G04240.2;AT2G22540.2;AT5G16260.2;AT4G29830.1;AT5G67100.1	6	BP	Any process that stops, prevents, or reduces the frequency, rate or extent of flower development.	837	17712	43	2.03201	snap_masked-scaffold_6-processed-gene-48.44-mRNA-1;maker-scaffold_65-snap-gene-0.56-mRNA-1;maker-scaffold_12-snap-gene-46.29-mRNA-1_snap_masked-scaffold_12-processed-gene-46.14-mRNA-1;snap_masked-scaffold_5-processed-gene-43.74-mRNA-1;maker-scaffold_4-augustus-gene-11.38-mRNA-1;maker-scaffold_33-snap-gene-4.63-mRNA-1	2.95274
Insect	epiGBS	GO:0002239	response to oomycetes	10/837	96/17712	0.0151869	0.0151869	0.531835	AT1G19100.2;AT4G10500.5;AT1G19100.1;AT3G11340.2;AT1G08720.2;AT5G10530.5;AT4G39950.5;AT3G53810.1;AT5G24530.4;AT5G50780.3	10	BP	Any process that results in a change in state or activity of a cell or an organism (in terms of movement, secretion, enzyme production, gene expression, etc.) as a result of a stimulus from an oomycetes.	837	17712	96	4.53659	maker-scaffold_21-snap-gene-12.84-mRNA-1;maker-scaffold_259-snap-gene-0.14-mRNA-1;maker-scaffold_19-snap-gene-12.128-mRNA-1;maker-scaffold_4-snap-gene-59.58-mRNA-1;snap_masked-scaffold_28-processed-gene-18.43-mRNA-1;maker-scaffold_36-snap-gene-1.127-mRNA-1;maker-scaffold_98-augustus-gene-0.131-mRNA-1;augustus_masked-scaffold_9-processed-gene-9.3-mRNA-1;maker-scaffold_26-augustus-gene-0.87-mRNA-1;…	2.2043
Insect	epiGBS	GO:0019439	aromatic compound catabolic process	24/837	316/17712	0.0153461	0.0153461	0.531835	AT5G54080.1;AT3G60500.1;AT4G10500.5;AT5G21160.2;AT2G17510.1;AT4G39950.5;AT3G46940.6;AT4G14790.1;AT5G16260.2;AT3G45300.1;AT2G40410.1;AT3G58580.1;AT5G24530.4;AT3G13300.2;AT4G35220.2;AT1G51510.2;AT4G34890.1;AT4G32175.2;AT5G63980.1;AT5G19400.1;AT1G55150.3;AT4G27650.2;AT4G01660.1;AT5G43600.1	24	BP	The chemical reactions and pathways resulting in the breakdown of aromatic compounds, any substance containing an aromatic carbon ring.	837	17712	316	14.9329	maker-scaffold_10-augustus-gene-20.65-mRNA-1;maker-scaffold_7-snap-gene-23.104-mRNA-1;maker-scaffold_259-snap-gene-0.14-mRNA-1;maker-scaffold_32-snap-gene-15.68-mRNA-1;snap_masked-scaffold_33-processed-gene-15.20-mRNA-1;maker-scaffold_98-augustus-gene-0.131-mRNA-1;maker-scaffold_81-snap-gene-0.30-mRNA-1;maker-scaffold_5-augustus-gene-11.104-mRNA-1;snap_masked-scaffold_5-processed-gene-43.74-mRNA-…	1.60719
Insect	epiGBS	GO:0006801	superoxide metabolic process	4/837	21/17712	0.0155789	0.0155789	0.531835	AT2G28190.2;AT5G18100.2;AT4G34890.1;AT2G41680.1	4	BP	The chemical reactions and pathways involving superoxide, the superoxide anion O2- (superoxide free radical), or any compound containing this species.	837	17712	21	0.992378	maker-scaffold_7-augustus-gene-2.65-mRNA-1;maker-scaffold_35-augustus-gene-4.56-mRNA-1;maker-scaffold_7-augustus-gene-25.93-mRNA-1;maker-scaffold_4-snap-gene-55.54-mRNA-1	4.03072
Insect	epiGBS	GO:0044273	sulfur compound catabolic process	4/837	21/17712	0.0155789	0.0155789	0.531835	AT1G64660.1;AT3G45300.1;AT5G42260.1;AT3G60120.1	4	BP	The chemical reactions and pathways resulting in the breakdown of compounds that contain sulfur, such as the amino acids methionine and cysteine or the tripeptide glutathione.	837	17712	21	0.992378	augustus_masked-scaffold_6-processed-gene-14.17-mRNA-1;maker-scaffold_7-augustus-gene-7.63-mRNA-1;maker-scaffold_32-snap-gene-17.62-mRNA-1;maker-scaffold_32-snap-gene-17.56-mRNA-1	4.03072
Insect	epiGBS	GO:0000070	mitotic sister chromatid segregation	8/837	69/17712	0.0157658	0.0157658	0.531835	AT5G47690.1;AT5G05510.2;AT2G39090.3;AT1G11060.1;AT1G11060.2;AT1G77720.2;AT5G37630.1;AT2G39090.2	8	BP	The cell cycle process in which replicated homologous chromosomes are organized and then physically separated and apportioned to two sets during the mitotic cell cycle. Each replicated chromosome, composed of two sister chromatids, aligns at the cell equator, paired with its homologous partner. One homolog of each morphologic type goes into each of the resulting chromosome sets.	837	17712	69	3.26067	maker-scaffold_4-snap-gene-69.82-mRNA-1;maker-scaffold_5-augustus-gene-45.107-mRNA-1;maker-scaffold_49-snap-gene-9.60-mRNA-1;maker-scaffold_15-augustus-gene-24.58-mRNA-1;maker-scaffold_20-snap-gene-20.63-mRNA-1;maker-scaffold_12-augustus-gene-33.77-mRNA-1;maker-scaffold_15-augustus-gene-5.81-mRNA-1;maker-scaffold_3-snap-gene-2.16-mRNA-1	2.45348
Insect	epiGBS	GO:0006898	receptor-mediated endocytosis	7/837	56/17712	0.0158657	0.0158657	0.531835	AT2G40060.1;AT5G24710.1;AT3G11130.5;AT5G35200.2;AT5G35200.1;AT5G57460.1;AT2G20760.1	7	BP	An endocytosis process in which cell surface receptors ensure specificity of transport. A specific receptor on the cell surface binds tightly to the extracellular macromolecule (the ligand) that it recognizes; the plasma-membrane region containing the receptor-ligand complex then undergoes endocytosis, forming a transport vesicle containing the receptor-ligand complex and excluding most other pla…	837	17712	56	2.64634	maker-scaffold_11-augustus-gene-20.76-mRNA-1;maker-scaffold_4-snap-gene-41.117-mRNA-1;maker-scaffold_9-augustus-gene-23.110-mRNA-1;snap_masked-scaffold_13-processed-gene-7.58-mRNA-1;maker-scaffold_4-augustus-gene-48.36-mRNA-1;augustus_masked-scaffold_8-processed-gene-48.7-mRNA-1;maker-scaffold_15-snap-gene-24.79-mRNA-1	2.64516
Insect	epiGBS	GO:2001020	regulation of response to DNA damage stimulus	5/837	32/17712	0.016234	0.016234	0.531835	AT1G79950.2;AT1G19100.2;AT1G19100.1;AT5G50780.3;AT1G27840.1	5	BP	NA	837	17712	32	1.5122	maker-scaffold_6-snap-gene-59.48-mRNA-1;maker-scaffold_21-snap-gene-12.84-mRNA-1;maker-scaffold_19-snap-gene-12.128-mRNA-1;maker-scaffold_21-augustus-gene-17.68-mRNA-1;maker-scaffold_3-augustus-gene-8.49-mRNA-1	3.30645
Insect	epiGBS	GO:0016197	endosomal transport	9/837	83/17712	0.0162712	0.0162712	0.531835	AT2G06530.3;AT2G44610.2;AT2G27900.2;AT1G50500.1;AT4G29160.1;AT2G30330.1;AT4G19003.1;AT5G16880.1;AT5G54440.1	9	BP	The directed movement of substances mediated by an endosome, a membrane-bounded organelle that carries materials enclosed in the lumen or located in the endosomal membrane.	837	17712	83	3.92226	maker-scaffold_6-augustus-gene-54.60-mRNA-1;augustus_masked-scaffold_6-processed-gene-42.4-mRNA-1;maker-scaffold_7-snap-gene-1.74-mRNA-1;maker-scaffold_17-augustus-gene-3.88-mRNA-1;augustus_masked-scaffold_13-processed-gene-31.5-mRNA-1;maker-scaffold_78-snap-gene-0.80-mRNA-1;maker-scaffold_6-snap-gene-36.102-mRNA-1;maker-scaffold_24-augustus-gene-21.44-mRNA-1;maker-scaffold_22-augustus-gene-12.43…	2.2946
Insect	epiGBS	GO:1902275	regulation of chromatin organization	9/837	83/17712	0.0162712	0.0162712	0.531835	AT1G19100.2;AT1G19100.1;AT4G39100.1;AT4G22140.3;AT5G17920.2;AT5G50780.3;AT5G22010.1;AT3G61740.1;AT3G24440.2	9	BP	NA	837	17712	83	3.92226	maker-scaffold_21-snap-gene-12.84-mRNA-1;maker-scaffold_19-snap-gene-12.128-mRNA-1;maker-scaffold_16-augustus-gene-26.92-mRNA-1;maker-scaffold_38-augustus-gene-10.31-mRNA-1;maker-scaffold_24-augustus-gene-10.67-mRNA-1;maker-scaffold_21-augustus-gene-17.68-mRNA-1;maker-scaffold_32-augustus-gene-10.36-mRNA-1;maker-scaffold_1-snap-gene-62.81-mRNA-1;augustus_masked-scaffold_138-processed-gene-0.1-mRN…	2.2946
Insect	epiGBS	GO:0006397	mRNA processing	29/837	403/17712	0.0164466	0.0164466	0.531835	AT1G55870.1;AT1G24706.1;AT4G33410.1;AT1G66510.1;AT5G61140.1;AT3G04500.2;AT5G13480.2;AT1G02840.1;AT3G12680.2;AT5G16260.2;AT2G20020.1;AT5G64270.1;AT1G14650.1;AT3G13300.2;AT2G27100.1;AT3G61360.1;AT1G51510.2;AT4G24740.2;AT1G26370.1;AT3G55220.1;AT5G08720.1;AT3G04680.1;AT5G25060.2;AT3G18165.1;AT5G09880.1;AT2G18510.1;AT3G54170.1;AT1G17760.1;AT3G25840.2	29	BP	Any process involved in the conversion of a primary mRNA transcript into one or more mature mRNA(s) prior to translation into polypeptide.	837	17712	403	19.0442	maker-scaffold_10-augustus-gene-17.55-mRNA-1;maker-scaffold_24-snap-gene-23.45-mRNA-1;augustus_masked-scaffold_21-processed-gene-30.5-mRNA-1;maker-scaffold_43-snap-gene-1.114-mRNA-1;maker-scaffold_19-snap-gene-25.62-mRNA-1;maker-scaffold_65-augustus-gene-3.63-mRNA-1;maker-scaffold_52-augustus-gene-3.80-mRNA-1;maker-scaffold_1-augustus-gene-81.54-mRNA-1;maker-scaffold_5-augustus-gene-42.102-mRNA-1…	1.52277
Insect	epiGBS	GO:0015937	coenzyme A biosynthetic process	3/837	12/17712	0.016794	0.016794	0.531835	AT4G35360.1;AT4G32180.3;AT2G27490.1	3	BP	The chemical reactions and pathways resulting in the formation of coenzyme A, 3'-phosphoadenosine-(5')diphospho(4')pantatheine, an acyl carrier in many acylation and acyl-transfer reactions in which the intermediate is a thiol ester.	837	17712	12	0.567073	maker-scaffold_16-augustus-gene-9.109-mRNA-1;maker-scaffold_21-augustus-gene-8.45-mRNA-1;maker-scaffold_11-augustus-gene-15.84-mRNA-1	5.29032
Insect	epiGBS	GO:0045144	meiotic sister chromatid segregation	3/837	12/17712	0.016794	0.016794	0.531835	AT5G05510.2;AT1G11060.1;AT1G11060.2	3	BP	The cell cycle process in which sister chromatids are organized and then physically separated and randomly apportioned to two sets during the second division of the meiotic cell cycle.	837	17712	12	0.567073	maker-scaffold_5-augustus-gene-45.107-mRNA-1;maker-scaffold_15-augustus-gene-24.58-mRNA-1;maker-scaffold_20-snap-gene-20.63-mRNA-1	5.29032
Insect	epiGBS	GO:0051177	meiotic sister chromatid cohesion	3/837	12/17712	0.016794	0.016794	0.531835	AT5G05510.2;AT1G11060.1;AT1G11060.2	3	BP	The cell cycle process in which sister chromatids of a replicated chromosome are joined along the entire length of the chromosome during meiosis.	837	17712	12	0.567073	maker-scaffold_5-augustus-gene-45.107-mRNA-1;maker-scaffold_15-augustus-gene-24.58-mRNA-1;maker-scaffold_20-snap-gene-20.63-mRNA-1	5.29032
Insect	epiGBS	GO:0051128	regulation of cellular component organization	30/837	421/17712	0.0168202	0.0168202	0.531835	AT1G79950.2;AT2G44610.2;AT3G18524.1;AT1G19100.2;AT1G19100.1;AT1G74160.1;AT3G63150.3;AT4G39100.1;AT1G58250.2;AT5G05510.2;AT1G60430.2;AT4G22140.3;AT5G18410.2;AT2G39090.3;AT1G11060.1;AT1G11060.2;AT1G50030.3;AT5G17920.2;AT5G50780.3;AT2G01470.2;AT3G48750.1;AT5G63980.1;AT5G22010.1;AT3G13530.2;AT1G77720.2;AT3G61740.1;AT4G22860.1;AT2G39090.2;AT3G24440.2;AT4G16340.2	30	BP	Any process that modulates the frequency, rate or extent of a process involved in the formation, arrangement of constituent parts, or disassembly of cell structures, including the plasma membrane and any external encapsulating structures such as the cell wall and cell envelope.	837	17712	421	19.8948	maker-scaffold_6-snap-gene-59.48-mRNA-1;augustus_masked-scaffold_6-processed-gene-42.4-mRNA-1;maker-scaffold_31-augustus-gene-3.35-mRNA-1;maker-scaffold_21-snap-gene-12.84-mRNA-1;maker-scaffold_19-snap-gene-12.128-mRNA-1;maker-scaffold_19-snap-gene-24.29-mRNA-1;maker-scaffold_28-snap-gene-21.166-mRNA-1;maker-scaffold_16-augustus-gene-26.92-mRNA-1;maker-scaffold_1-snap-gene-40.79-mRNA-1;maker-scaf…	1.50793
Insect	epiGBS	GO:0000165	MAPK cascade	11/837	112/17712	0.0168655	0.0168655	0.531835	AT3G58640.2;AT1G08720.2;AT4G08500.1;AT3G06030.2;AT1G63700.6;AT3G14720.2;AT1G73500.2;AT3G13530.2;AT1G77720.2;AT4G24480.1;AT1G10210.1	11	BP	An intracellular protein kinase cascade containing at least a MAPK, a MAPKK and a MAP3K. The cascade can also contain an additional tiers: the upstream MAP4K. The kinases in each tier phosphorylate and activate the kinase in the downstream tier to transmit a signal within a cell.	837	17712	112	5.29268	maker-scaffold_38-snap-gene-3.55-mRNA-1;snap_masked-scaffold_28-processed-gene-18.43-mRNA-1;maker-scaffold_1-augustus-gene-30.60-mRNA-1;maker-scaffold_5-augustus-gene-14.85-mRNA-1;maker-scaffold_55-augustus-gene-6.201-mRNA-1;maker-scaffold_22-augustus-gene-0.44-mRNA-1;augustus_masked-scaffold_31-processed-gene-12.18-mRNA-1;snap_masked-scaffold_28-processed-gene-0.30-mRNA-1;maker-scaffold_12-augus…	2.07834
Insect	epiGBS	GO:0006897	endocytosis	11/837	112/17712	0.0168655	0.0168655	0.531835	AT2G40060.1;AT5G24710.1;AT1G72710.2;AT3G11130.5;AT5G13300.2;AT5G35200.2;AT5G35200.1;AT5G57460.1;AT1G72710.3;AT2G20760.1;AT3G13670.1	11	BP	A vesicle-mediated transport process in which cells take up external materials or membrane constituents by the invagination of a small region of the plasma membrane to form a new membrane-bounded vesicle.	837	17712	112	5.29268	maker-scaffold_11-augustus-gene-20.76-mRNA-1;maker-scaffold_4-snap-gene-41.117-mRNA-1;maker-scaffold_46-augustus-gene-7.65-mRNA-1;maker-scaffold_9-augustus-gene-23.110-mRNA-1;maker-scaffold_6-augustus-gene-7.62-mRNA-1;snap_masked-scaffold_13-processed-gene-7.58-mRNA-1;maker-scaffold_4-augustus-gene-48.36-mRNA-1;augustus_masked-scaffold_8-processed-gene-48.7-mRNA-1;maker-scaffold_63-augustus-gene-…	2.07834
Insect	epiGBS	GO:0000819	sister chromatid segregation	9/837	84/17712	0.0174865	0.0174865	0.538043	AT5G47690.1;AT5G61460.1;AT5G05510.2;AT2G39090.3;AT1G11060.1;AT1G11060.2;AT1G77720.2;AT5G37630.1;AT2G39090.2	9	BP	The cell cycle process in which sister chromatids are organized and then physically separated and apportioned to two or more sets.	837	17712	84	3.96951	maker-scaffold_4-snap-gene-69.82-mRNA-1;maker-scaffold_2-snap-gene-51.113-mRNA-1;maker-scaffold_5-augustus-gene-45.107-mRNA-1;maker-scaffold_49-snap-gene-9.60-mRNA-1;maker-scaffold_15-augustus-gene-24.58-mRNA-1;maker-scaffold_20-snap-gene-20.63-mRNA-1;maker-scaffold_12-augustus-gene-33.77-mRNA-1;maker-scaffold_15-augustus-gene-5.81-mRNA-1;maker-scaffold_3-snap-gene-2.16-mRNA-1	2.26728
Insect	epiGBS	GO:0009648	photoperiodism	16/837	189/17712	0.0175499	0.0175499	0.538043	AT1G72390.2;AT1G18390.3;AT3G01460.1;AT5G57360.2;AT3G24870.1;AT4G39100.1;AT5G50790.3;AT1G09730.3;AT4G22140.3;AT3G57230.1;AT3G25780.3;AT4G00450.1;AT2G18790.1;AT5G63980.1;AT3G13670.1;AT3G24440.2	16	BP	Any process that results in a change in state or activity of an organism (in terms of movement, secretion, enzyme production, gene expression, etc.) as a result of detection of, or exposure to, a period of light or dark of a given length, measured relative to a particular duration known as the 'critical day length'. The critical day length varies between species.	837	17712	189	8.9314	maker-scaffold_6-snap-gene-51.77-mRNA-1;maker-scaffold_31-snap-gene-7.52-mRNA-1;maker-scaffold_27-augustus-gene-3.53-mRNA-1;maker-scaffold_8-augustus-gene-50.34-mRNA-1;maker-scaffold_54-snap-gene-6.85-mRNA-1;maker-scaffold_16-augustus-gene-26.92-mRNA-1;maker-scaffold_21-augustus-gene-17.79-mRNA-1;maker-scaffold_221-snap-gene-0.15-mRNA-1;maker-scaffold_38-augustus-gene-10.31-mRNA-1;maker-scaffold_…	1.79143
Insect	epiGBS	GO:2000026	regulation of multicellular organismal development	30/837	423/17712	0.0178366	0.0178366	0.539341	AT5G60910.3;AT1G30970.2;AT2G19450.1;AT4G39850.1;AT3G04240.2;AT1G18100.1;AT2G22540.2;AT5G13480.2;AT3G24870.1;AT1G68050.2;AT5G16260.2;AT1G53160.1;AT1G09730.3;AT5G02310.1;AT4G22140.3;AT4G18550.2;AT1G50030.3;AT2G29940.2;AT5G62000.6;AT1G07430.1;AT2G18790.1;AT4G29830.1;AT5G67100.1;AT3G13530.2;AT4G38960.2;AT1G77110.1;AT3G48110.1;AT3G24440.2;AT5G19330.4;AT2G20875.1	30	BP	NA	837	17712	423	19.9893	maker-scaffold_9-snap-gene-46.62-mRNA-1;snap_masked-scaffold_6-processed-gene-48.44-mRNA-1;maker-scaffold_13-snap-gene-33.63-mRNA-1;maker-scaffold_14-augustus-gene-19.66-mRNA-1;maker-scaffold_65-snap-gene-0.56-mRNA-1;maker-scaffold_26-snap-gene-18.50-mRNA-1;maker-scaffold_12-snap-gene-46.29-mRNA-1_snap_masked-scaffold_12-processed-gene-46.14-mRNA-1;maker-scaffold_52-augustus-gene-3.80-mRNA-1;make…	1.5008
Insect	epiGBS	GO:0048511	rhythmic process	15/837	174/17712	0.0181404	0.0181404	0.541117	AT1G72390.2;AT5G57360.2;AT4G28610.1;AT5G64813.2;AT3G45140.5;AT1G68050.2;AT1G68850.2;AT3G25780.3;AT1G15950.1;AT2G18790.1;AT5G64940.1;AT5G63860.1;AT5G63980.1;AT4G38960.2;AT4G02570.4	15	BP	Any process pertinent to the generation and maintenance of rhythms in the physiology of an organism.	837	17712	174	8.22256	maker-scaffold_6-snap-gene-51.77-mRNA-1;maker-scaffold_8-augustus-gene-50.34-mRNA-1;maker-scaffold_34-augustus-gene-12.78-mRNA-1;maker-scaffold_28-augustus-gene-4.58-mRNA-1;maker-scaffold_52-augustus-gene-7.88-mRNA-1;maker-scaffold_5-augustus-gene-19.90-mRNA-1;maker-scaffold_5-snap-gene-30.120-mRNA-1;maker-scaffold_57-augustus-gene-3.62-mRNA-1;maker-scaffold_2-augustus-gene-23.81-mRNA-1;maker-sca…	1.82425
Insect	epiGBS	GO:0043484	regulation of RNA splicing	5/837	33/17712	0.018409	0.018409	0.541807	AT5G62600.2;AT2G27100.1;AT1G26370.1;AT2G18510.1;AT3G54170.1	5	BP	Any process that modulates the frequency, rate or extent of RNA splicing, the process of removing sections of the primary RNA transcript to remove sequences not present in the mature form of the RNA and joining the remaining sections to form the mature form of the RNA.	837	17712	33	1.55945	maker-scaffold_21-augustus-gene-4.64-mRNA-1;maker-scaffold_16-augustus-gene-12.88-mRNA-1;maker-scaffold_11-snap-gene-30.90-mRNA-1;maker-scaffold_36-augustus-gene-10.69-mRNA-1;maker-scaffold_1-snap-gene-76.106-mRNA-1	3.20626
Insect	epiGBS	GO:0002229	defense response to oomycetes	9/837	85/17712	0.0187665	0.0187665	0.54506	AT1G19100.2;AT4G10500.5;AT1G19100.1;AT1G08720.2;AT5G10530.5;AT4G39950.5;AT3G53810.1;AT5G24530.4;AT5G50780.3	9	BP	Reactions triggered in response to the presence of oomycetes that act to protect the cell or organism.	837	17712	85	4.01677	maker-scaffold_21-snap-gene-12.84-mRNA-1;maker-scaffold_259-snap-gene-0.14-mRNA-1;maker-scaffold_19-snap-gene-12.128-mRNA-1;snap_masked-scaffold_28-processed-gene-18.43-mRNA-1;maker-scaffold_36-snap-gene-1.127-mRNA-1;maker-scaffold_98-augustus-gene-0.131-mRNA-1;augustus_masked-scaffold_9-processed-gene-9.3-mRNA-1;maker-scaffold_26-augustus-gene-0.87-mRNA-1;maker-scaffold_21-augustus-gene-17.68-mR…	2.24061
Insect	epiGBS	GO:0006401	RNA catabolic process	14/837	160/17712	0.0195669	0.0195669	0.5539	AT3G60500.1;AT5G21160.2;AT2G17510.1;AT4G14790.1;AT5G16260.2;AT2G40410.1;AT3G58580.1;AT3G13300.2;AT1G51510.2;AT4G32175.2;AT5G63980.1;AT5G19400.1;AT1G55150.3;AT4G27650.2	14	BP	The chemical reactions and pathways resulting in the breakdown of RNA, ribonucleic acid, one of the two main type of nucleic acid, consisting of a long, unbranched macromolecule formed from ribonucleotides joined in 3',5'-phosphodiester linkage.	837	17712	160	7.56098	maker-scaffold_7-snap-gene-23.104-mRNA-1;maker-scaffold_32-snap-gene-15.68-mRNA-1;snap_masked-scaffold_33-processed-gene-15.20-mRNA-1;maker-scaffold_5-augustus-gene-11.104-mRNA-1;snap_masked-scaffold_5-processed-gene-43.74-mRNA-1;maker-scaffold_11-snap-gene-23.106-mRNA-1;maker-scaffold_8-snap-gene-32.115-mRNA-1;maker-scaffold_61-augustus-gene-2.65-mRNA-1;maker-scaffold_7-augustus-gene-24.86-mRNA-…	1.85161
Insect	epiGBS	GO:0018022	peptidyl-lysine methylation	11/837	115/17712	0.0201618	0.0201618	0.5539	AT1G66680.1;AT5G06620.2;AT4G15180.2;AT5G43990.1;AT5G13960.2;AT5G17920.2;AT3G52030.1;AT4G29830.1;AT5G22010.1;AT3G61740.1;AT3G24440.2	11	BP	The methylation of peptidyl-lysine to form either the mono-, di- or trimethylated derivative.	837	17712	115	5.43445	maker-scaffold_19-augustus-gene-22.40-mRNA-1;maker-scaffold_8-augustus-gene-32.87-mRNA-1;maker-scaffold_51-augustus-gene-2.41-mRNA-1;maker-scaffold_34-augustus-gene-12.75-mRNA-1;maker-scaffold_3-augustus-gene-51.98-mRNA-1;maker-scaffold_24-augustus-gene-10.67-mRNA-1;maker-scaffold_7-augustus-gene-26.110-mRNA-1;maker-scaffold_4-augustus-gene-11.38-mRNA-1;maker-scaffold_32-augustus-gene-10.36-mRNA-…	2.02412
Insect	epiGBS	GO:0140013	meiotic nuclear division	11/837	115/17712	0.0201618	0.0201618	0.5539	AT3G18524.1;AT5G66030.1;AT5G05510.2;AT1G11060.1;AT3G23670.1;AT1G11060.2;AT3G48750.1;AT5G19400.1;AT4G14180.1;AT5G22010.1;AT1G77720.2	11	BP	NA	837	17712	115	5.43445	maker-scaffold_31-augustus-gene-3.35-mRNA-1;snap_masked-scaffold_18-processed-gene-31.22-mRNA-1;maker-scaffold_5-augustus-gene-45.107-mRNA-1;maker-scaffold_15-augustus-gene-24.58-mRNA-1;maker-scaffold_3-augustus-gene-53.104-mRNA-1;maker-scaffold_20-snap-gene-20.63-mRNA-1;maker-scaffold_11-augustus-gene-1.121-mRNA-1;maker-scaffold_4-snap-gene-59.62-mRNA-1;maker-scaffold_34-snap-gene-2.63-mRNA-1;ma…	2.02412
Insect	epiGBS	GO:0034968	histone lysine methylation	10/837	101/17712	0.0210033	0.0210033	0.5539	AT5G06620.2;AT4G15180.2;AT5G43990.1;AT5G13960.2;AT5G17920.2;AT3G52030.1;AT4G29830.1;AT5G22010.1;AT3G61740.1;AT3G24440.2	10	BP	The modification of a histone by addition of one or more methyl groups to a lysine residue.	837	17712	101	4.77287	maker-scaffold_8-augustus-gene-32.87-mRNA-1;maker-scaffold_51-augustus-gene-2.41-mRNA-1;maker-scaffold_34-augustus-gene-12.75-mRNA-1;maker-scaffold_3-augustus-gene-51.98-mRNA-1;maker-scaffold_24-augustus-gene-10.67-mRNA-1;maker-scaffold_7-augustus-gene-26.110-mRNA-1;maker-scaffold_4-augustus-gene-11.38-mRNA-1;maker-scaffold_32-augustus-gene-10.36-mRNA-1;maker-scaffold_1-snap-gene-62.81-mRNA-1;aug…	2.09518
Insect	epiGBS	GO:0006388	tRNA splicing, via endonucleolytic cleavage and ligation	3/837	13/17712	0.0210783	0.0210783	0.5539	AT1G07910.1;AT3G57360.1;AT3G04680.1	3	BP	Splicing of tRNA substrates via recognition of the folded RNA structure that brings the 5' and 3' splice sites into proximity and cleavage of the RNA at both the 3' and 5' splice sites by an endonucleolytic mechanism, followed by ligation of the exons.	837	17712	13	0.614329	augustus_masked-scaffold_17-processed-gene-27.10-mRNA-1;augustus_masked-scaffold_43-processed-gene-8.0-mRNA-1;maker-scaffold_27-snap-gene-6.52-mRNA-1	4.88337
Insect	epiGBS	GO:0006493	protein O-linked glycosylation	3/837	13/17712	0.0210783	0.0210783	0.5539	AT3G04240.2;AT5G62620.3;AT1G17270.1	3	BP	A protein glycosylation process in which a carbohydrate or carbohydrate derivative unit is added to a protein via the hydroxyl group of peptidyl-serine, peptidyl-threonine, peptidyl-hydroxylysine, or peptidyl-hydroxyproline, or via the phenol group of peptidyl-tyrosine, forming an O-glycan.	837	17712	13	0.614329	maker-scaffold_65-snap-gene-0.56-mRNA-1;maker-scaffold_37-augustus-gene-6.42-mRNA-1;maker-scaffold_2-augustus-gene-66.59-mRNA-1	4.88337
Insect	epiGBS	GO:0031126	snoRNA 3'-end processing	3/837	13/17712	0.0210783	0.0210783	0.5539	AT5G52470.3;AT4G32175.2;AT5G52470.2	3	BP	Any process involved in forming the mature 3' end of a snoRNA molecule.	837	17712	13	0.614329	maker-scaffold_25-snap-gene-18.70-mRNA-1;maker-scaffold_21-snap-gene-7.68-mRNA-1;maker-scaffold_21-augustus-gene-30.122-mRNA-1	4.88337
Insect	epiGBS	GO:0032506	cytokinetic process	3/837	13/17712	0.0210783	0.0210783	0.5539	AT5G18700.1;AT3G23670.1;AT2G26180.2	3	BP	A cellular process that is involved in cytokinesis (the division of the cytoplasm of a cell and its separation into two daughter cells).	837	17712	13	0.614329	maker-scaffold_25-augustus-gene-20.67-mRNA-1;maker-scaffold_3-augustus-gene-53.104-mRNA-1;maker-scaffold_8-augustus-gene-20.71-mRNA-1	4.88337
Insect	epiGBS	GO:1903046	meiotic cell cycle process	14/837	162/17712	0.0215394	0.0215394	0.555397	AT3G18524.1;AT5G47690.1;AT5G66030.1;AT5G05510.2;AT3G24495.1;AT5G18700.1;AT1G11060.1;AT3G23670.1;AT1G11060.2;AT3G48750.1;AT5G19400.1;AT4G14180.1;AT5G22010.1;AT1G77720.2	14	BP	NA	837	17712	162	7.65549	maker-scaffold_31-augustus-gene-3.35-mRNA-1;maker-scaffold_4-snap-gene-69.82-mRNA-1;snap_masked-scaffold_18-processed-gene-31.22-mRNA-1;maker-scaffold_5-augustus-gene-45.107-mRNA-1;maker-scaffold_4-augustus-gene-2.39-mRNA-1;maker-scaffold_25-augustus-gene-20.67-mRNA-1;maker-scaffold_15-augustus-gene-24.58-mRNA-1;maker-scaffold_3-augustus-gene-53.104-mRNA-1;maker-scaffold_20-snap-gene-20.63-mRNA-1…	1.82875
Insect	epiGBS	GO:0072521	purine-containing compound metabolic process	20/837	259/17712	0.0216385	0.0216385	0.555397	AT1G09430.2;AT3G52200.1;AT4G26210.1;AT1G22170.1;AT4G39080.1;AT4G35360.1;AT3G45300.1;AT1G50460.1;AT4G33790.4;AT1G50460.2;AT4G22570.1;AT4G34890.1;AT4G38970.2;AT4G32180.3;AT3G25860.2;AT5G49460.1;AT2G27490.1;AT5G18930.1;AT1G13440.2;AT5G43600.1	20	BP	The chemical reactions and pathways involving a purine-containing compound, i.e. any compound that contains purine or a formal derivative thereof.	837	17712	259	12.2393	maker-scaffold_44-snap-gene-9.114-mRNA-1;maker-scaffold_11-augustus-gene-6.95-mRNA-1;maker-scaffold_23-augustus-gene-4.60-mRNA-1;augustus_masked-scaffold_12-processed-gene-37.3-mRNA-1;maker-scaffold_12-snap-gene-8.134-mRNA-1;maker-scaffold_16-augustus-gene-9.109-mRNA-1;maker-scaffold_7-augustus-gene-7.63-mRNA-1;maker-scaffold_7-augustus-gene-24.92-mRNA-1;snap_masked-scaffold_30-processed-gene-8.3…	1.63408
Insect	epiGBS	GO:0034660	ncRNA metabolic process	34/837	503/17712	0.0232551	0.0232551	0.59003	AT5G16750.1;AT3G60500.1;AT1G07910.1;AT4G17300.1;AT2G34260.1;AT5G52470.3;AT2G17510.1;AT2G47300.1;AT2G25840.1;AT1G69070.1;AT3G56120.1;AT3G57360.1;AT2G25870.1;AT5G10070.2;AT5G01230.1;AT2G34260.2;AT2G27100.1;AT5G13830.2;AT1G50030.3;AT2G43650.1;AT3G04600.1;AT4G32175.2;AT5G52470.2;AT1G25350.1;AT5G63980.1;AT3G04680.1;AT3G02320.1;AT5G66540.1;AT1G55150.3;AT4G09730.1;AT4G27650.2;AT5G66470.1;AT1G17760.1;AT3…	34	BP	The chemical reactions and pathways involving non-coding RNA transcripts (ncRNAs).	837	17712	503	23.7698	augustus_masked-scaffold_24-processed-gene-20.7-mRNA-1;maker-scaffold_7-snap-gene-23.104-mRNA-1;augustus_masked-scaffold_17-processed-gene-27.10-mRNA-1;maker-scaffold_14-snap-gene-33.113-mRNA-1;augustus_masked-scaffold_43-processed-gene-0.18-mRNA-1;maker-scaffold_25-snap-gene-18.70-mRNA-1;snap_masked-scaffold_33-processed-gene-15.20-mRNA-1;maker-scaffold_1-augustus-gene-74.59-mRNA-1;maker-scaffol…	1.43039
Insect	epiGBS	GO:0016071	mRNA metabolic process	36/837	541/17712	0.0246201	0.0246201	0.602429	AT1G55870.1;AT1G24706.1;AT3G60500.1;AT4G33410.1;AT1G66510.1;AT5G61140.1;AT3G04500.2;AT5G21160.2;AT5G13480.2;AT1G02840.1;AT3G12680.2;AT5G16260.2;AT2G20020.1;AT5G64270.1;AT1G14650.1;AT3G58580.1;AT3G13300.2;AT2G27100.1;AT3G61360.1;AT1G51510.2;AT4G32175.2;AT4G24740.2;AT1G26370.1;AT3G55220.1;AT5G08720.1;AT3G04680.1;AT5G25060.2;AT5G19400.1;AT3G18165.1;AT1G55150.3;AT5G09880.1;AT4G27650.2;AT2G18510.1;AT3…	36	BP	The chemical reactions and pathways involving mRNA, messenger RNA, which is responsible for carrying the coded genetic 'message', transcribed from DNA, to sites of protein assembly at the ribosomes.	837	17712	541	25.5655	maker-scaffold_10-augustus-gene-17.55-mRNA-1;maker-scaffold_24-snap-gene-23.45-mRNA-1;maker-scaffold_7-snap-gene-23.104-mRNA-1;augustus_masked-scaffold_21-processed-gene-30.5-mRNA-1;maker-scaffold_43-snap-gene-1.114-mRNA-1;maker-scaffold_19-snap-gene-25.62-mRNA-1;maker-scaffold_65-augustus-gene-3.63-mRNA-1;maker-scaffold_32-snap-gene-15.68-mRNA-1;maker-scaffold_52-augustus-gene-3.80-mRNA-1;maker-…	1.40815
Insect	epiGBS	GO:0001510	RNA methylation	8/837	75/17712	0.0249088	0.0249088	0.602429	AT3G27180.1;AT5G52470.3;AT3G56120.1;AT5G01230.1;AT5G13830.2;AT5G52470.2;AT3G02320.1;AT3G54170.1	8	BP	Posttranscriptional addition of a methyl group to either a nucleotide or 2'-O ribose in a polyribonucleotide. Usually uses S-adenosylmethionine as a cofactor.	837	17712	75	3.54421	maker-scaffold_9-snap-gene-48.74-mRNA-1;maker-scaffold_25-snap-gene-18.70-mRNA-1;maker-scaffold_13-augustus-gene-27.41-mRNA-1;maker-scaffold_41-augustus-gene-7.38-mRNA-1;augustus_masked-scaffold_5-processed-gene-51.12-mRNA-1;maker-scaffold_21-augustus-gene-30.122-mRNA-1;maker-scaffold_27-augustus-gene-18.92-mRNA-1;maker-scaffold_1-snap-gene-76.106-mRNA-1	2.2572
Insect	epiGBS	GO:0032787	monocarboxylic acid metabolic process	43/837	669/17712	0.0253739	0.0253739	0.602429	AT5G54080.1;AT4G19045.1;AT1G08110.1;AT2G42790.1;AT4G10500.5;AT3G52200.1;AT4G39850.1;AT1G13460.1;AT5G57590.2;AT1G67730.2;AT5G64813.2;AT1G22170.1;AT3G45140.5;AT3G06810.1;AT4G39950.5;AT2G02500.1;AT5G04620.1;AT1G50460.1;AT5G05580.1;AT5G24530.4;AT3G25780.3;AT2G45970.1;AT2G04350.1;AT1G53130.1;AT1G05680.1;AT1G50030.3;AT1G50460.2;AT5G22070.2;AT5G58860.1;AT3G19260.2;AT4G38970.2;AT3G25860.2;AT5G49460.1;AT2…	43	BP	The chemical reactions and pathways involving monocarboxylic acids, any organic acid containing one carboxyl (COOH) group or anion (COO-).	837	17712	669	31.6143	maker-scaffold_10-augustus-gene-20.65-mRNA-1;maker-scaffold_6-snap-gene-35.99-mRNA-1;augustus_masked-scaffold_7-processed-gene-3.11-mRNA-1;maker-scaffold_17-augustus-gene-31.40-mRNA-1;maker-scaffold_259-snap-gene-0.14-mRNA-1;maker-scaffold_11-augustus-gene-6.95-mRNA-1;maker-scaffold_14-augustus-gene-19.66-mRNA-1;augustus_masked-scaffold_27-processed-gene-1.12-mRNA-1;maker-scaffold_8-augustus-gene…	1.36014
Insect	epiGBS	GO:0006271	DNA strand elongation involved in DNA replication	3/837	14/17712	0.0259029	0.0259029	0.602429	AT1G08130.1;AT1G66730.1;AT5G67100.1	3	BP	The process in which an existing DNA strand is extended by activities including the addition of nucleotides to the 3' end of the strand, complementary to an existing template, as part of DNA replication.	837	17712	14	0.661585	maker-scaffold_7-snap-gene-2.78-mRNA-1;maker-scaffold_15-snap-gene-1.68-mRNA-1;maker-scaffold_33-snap-gene-4.63-mRNA-1	4.53456
Insect	epiGBS	GO:0015918	sterol transport	3/837	14/17712	0.0259029	0.0259029	0.602429	AT1G13170.1;AT4G08180.1;AT4G08180.2	3	BP	The directed movement of sterols into, out of or within a cell, or between cells, by means of some agent such as a transporter or pore. Sterols are steroids with one or more hydroxyl groups and a hydrocarbon side-chain in the molecule.	837	17712	14	0.661585	maker-scaffold_25-augustus-gene-14.54-mRNA-1;augustus_masked-scaffold_12-processed-gene-33.9-mRNA-1;maker-scaffold_1-snap-gene-30.67-mRNA-1	4.53456
Insect	epiGBS	GO:0022616	DNA strand elongation	3/837	14/17712	0.0259029	0.0259029	0.602429	AT1G08130.1;AT1G66730.1;AT5G67100.1	3	BP	The DNA metabolic process in which an existing DNA strand is extended by activities including the addition of nucleotides to the 3' end of the strand.	837	17712	14	0.661585	maker-scaffold_7-snap-gene-2.78-mRNA-1;maker-scaffold_15-snap-gene-1.68-mRNA-1;maker-scaffold_33-snap-gene-4.63-mRNA-1	4.53456
Insect	epiGBS	GO:1902288	regulation of defense response to oomycetes	3/837	14/17712	0.0259029	0.0259029	0.602429	AT1G19100.2;AT1G19100.1;AT5G50780.3	3	BP	NA	837	17712	14	0.661585	maker-scaffold_21-snap-gene-12.84-mRNA-1;maker-scaffold_19-snap-gene-12.128-mRNA-1;maker-scaffold_21-augustus-gene-17.68-mRNA-1	4.53456
Insect	epiGBS	GO:0007623	circadian rhythm	14/837	166/17712	0.0259271	0.0259271	0.602429	AT1G72390.2;AT5G57360.2;AT4G28610.1;AT5G64813.2;AT3G45140.5;AT1G68050.2;AT3G25780.3;AT1G15950.1;AT2G18790.1;AT5G64940.1;AT5G63860.1;AT5G63980.1;AT4G38960.2;AT4G02570.4	14	BP	Any biological process in an organism that recurs with a regularity of approximately 24 hours.	837	17712	166	7.84451	maker-scaffold_6-snap-gene-51.77-mRNA-1;maker-scaffold_8-augustus-gene-50.34-mRNA-1;maker-scaffold_34-augustus-gene-12.78-mRNA-1;maker-scaffold_28-augustus-gene-4.58-mRNA-1;maker-scaffold_52-augustus-gene-7.88-mRNA-1;maker-scaffold_5-augustus-gene-19.90-mRNA-1;maker-scaffold_57-augustus-gene-3.62-mRNA-1;maker-scaffold_2-augustus-gene-23.81-mRNA-1;maker-scaffold_11-snap-gene-33.104-mRNA-1;maker-sc…	1.78469
Insect	epiGBS	GO:0098813	nuclear chromosome segregation	11/837	120/17712	0.0266766	0.0266766	0.613387	AT5G47690.1;AT5G61460.1;AT5G05510.2;AT2G39090.3;AT1G11060.1;AT1G11060.2;AT4G14180.1;AT5G22010.1;AT1G77720.2;AT5G37630.1;AT2G39090.2	11	BP	The process in which genetic material, in the form of nuclear chromosomes, is organized into specific structures and then physically separated and apportioned to two or more sets. Nuclear chromosome segregation begins with the condensation of chromosomes, includes chromosome separation, and ends when chromosomes have completed movement to the spindle poles.	837	17712	120	5.67073	maker-scaffold_4-snap-gene-69.82-mRNA-1;maker-scaffold_2-snap-gene-51.113-mRNA-1;maker-scaffold_5-augustus-gene-45.107-mRNA-1;maker-scaffold_49-snap-gene-9.60-mRNA-1;maker-scaffold_15-augustus-gene-24.58-mRNA-1;maker-scaffold_20-snap-gene-20.63-mRNA-1;maker-scaffold_34-snap-gene-2.63-mRNA-1;maker-scaffold_32-augustus-gene-10.36-mRNA-1;maker-scaffold_12-augustus-gene-33.77-mRNA-1;maker-scaffold_15…	1.93978
Insect	epiGBS	GO:0033043	regulation of organelle organization	18/837	233/17712	0.0281829	0.0281829	0.632864	AT1G79950.2;AT3G18524.1;AT3G63150.3;AT5G05510.2;AT1G60430.2;AT5G18410.2;AT2G39090.3;AT1G11060.1;AT1G11060.2;AT5G17920.2;AT2G01470.2;AT3G48750.1;AT1G77720.2;AT3G61740.1;AT4G22860.1;AT2G39090.2;AT3G24440.2;AT4G16340.2	18	BP	Any process that modulates the frequency, rate or extent of a process involved in the formation, arrangement of constituent parts, or disassembly of an organelle.	837	17712	233	11.0107	maker-scaffold_6-snap-gene-59.48-mRNA-1;maker-scaffold_31-augustus-gene-3.35-mRNA-1;maker-scaffold_28-snap-gene-21.166-mRNA-1;maker-scaffold_5-augustus-gene-45.107-mRNA-1;maker-scaffold_4-augustus-gene-49.85-mRNA-1;maker-scaffold_65-snap-gene-0.58-mRNA-1;maker-scaffold_49-snap-gene-9.60-mRNA-1;maker-scaffold_15-augustus-gene-24.58-mRNA-1;maker-scaffold_20-snap-gene-20.63-mRNA-1;maker-scaffold_24-…	1.63478
Insect	epiGBS	GO:0048573	photoperiodism, flowering	14/837	168/17712	0.028354	0.028354	0.632864	AT1G72390.2;AT1G18390.3;AT3G01460.1;AT3G24870.1;AT4G39100.1;AT1G09730.3;AT4G22140.3;AT3G57230.1;AT3G25780.3;AT4G00450.1;AT2G18790.1;AT5G63980.1;AT3G13670.1;AT3G24440.2	14	BP	A change from the vegetative to the reproductive phase as a result of detection of, or exposure to, a period of light or dark of a given length. The length of the period of light or dark required to initiate the change is set relative to a particular duration known as the 'critical day length'. The critical day length varies between species.	837	17712	168	7.93902	maker-scaffold_6-snap-gene-51.77-mRNA-1;maker-scaffold_31-snap-gene-7.52-mRNA-1;maker-scaffold_27-augustus-gene-3.53-mRNA-1;maker-scaffold_54-snap-gene-6.85-mRNA-1;maker-scaffold_16-augustus-gene-26.92-mRNA-1;maker-scaffold_221-snap-gene-0.15-mRNA-1;maker-scaffold_38-augustus-gene-10.31-mRNA-1;maker-scaffold_18-snap-gene-4.61-mRNA-1;maker-scaffold_57-augustus-gene-3.62-mRNA-1;maker-scaffold_1-sna…	1.76344
Insect	epiGBS	GO:0042147	retrograde transport, endosome to Golgi	4/837	25/17712	0.0283838	0.0283838	0.632864	AT2G44610.2;AT2G27900.2;AT1G50500.1;AT5G54440.1	4	BP	The directed movement of membrane-bounded vesicles from endosomes back to the trans-Golgi network where they are recycled for further rounds of transport.	837	17712	25	1.1814	augustus_masked-scaffold_6-processed-gene-42.4-mRNA-1;maker-scaffold_7-snap-gene-1.74-mRNA-1;maker-scaffold_17-augustus-gene-3.88-mRNA-1;maker-scaffold_22-augustus-gene-12.43-mRNA-1	3.38581
Insect	epiGBS	GO:0034655	nucleobase-containing compound catabolic process	16/837	201/17712	0.0292056	0.0292056	0.633551	AT3G60500.1;AT5G21160.2;AT2G17510.1;AT3G46940.6;AT4G14790.1;AT5G16260.2;AT3G45300.1;AT2G40410.1;AT3G58580.1;AT3G13300.2;AT1G51510.2;AT4G32175.2;AT5G63980.1;AT5G19400.1;AT1G55150.3;AT4G27650.2	16	BP	The chemical reactions and pathways resulting in the breakdown of nucleobases, nucleosides, nucleotides and nucleic acids.	837	17712	201	9.49848	maker-scaffold_7-snap-gene-23.104-mRNA-1;maker-scaffold_32-snap-gene-15.68-mRNA-1;snap_masked-scaffold_33-processed-gene-15.20-mRNA-1;maker-scaffold_81-snap-gene-0.30-mRNA-1;maker-scaffold_5-augustus-gene-11.104-mRNA-1;snap_masked-scaffold_5-processed-gene-43.74-mRNA-1;maker-scaffold_7-augustus-gene-7.63-mRNA-1;maker-scaffold_11-snap-gene-23.106-mRNA-1;maker-scaffold_8-snap-gene-32.115-mRNA-1;mak…	1.68448
Insect	epiGBS	GO:0090503	RNA phosphodiester bond hydrolysis, exonucleolytic	6/837	50/17712	0.0296368	0.0296368	0.633551	AT1G55870.1;AT3G60500.1;AT1G73875.1;AT2G17510.1;AT3G58580.1;AT4G32175.2	6	BP	The chemical reactions and pathways involving the hydrolysis of terminal 3',5'-phosphodiester bonds in one or two strands of ribonucleotides.	837	17712	50	2.3628	maker-scaffold_10-augustus-gene-17.55-mRNA-1;maker-scaffold_7-snap-gene-23.104-mRNA-1;maker-scaffold_31-snap-gene-5.53-mRNA-1;snap_masked-scaffold_33-processed-gene-15.20-mRNA-1;maker-scaffold_8-snap-gene-32.115-mRNA-1;maker-scaffold_21-snap-gene-7.68-mRNA-1	2.53935
Insect	epiGBS	GO:0044281	small molecule metabolic process	110/837	1958/17712	0.0297613	0.0297613	0.633551	AT5G54080.1;AT3G21070.2;AT2G44350.1;AT4G19045.1;AT1G64660.1;AT1G09430.2;AT1G08110.1;AT1G76270.4;AT2G42790.1;AT4G10500.5;AT2G01480.1;AT3G52200.1;AT5G57440.1;AT2G19450.1;AT4G39850.1;AT3G59410.1;AT4G17300.1;AT1G13460.1;AT4G26210.1;AT5G47770.2;AT3G11340.2;AT5G35570.1;AT5G57590.2;AT5G35630.1;AT3G23410.1;AT1G70580.2;AT1G67730.2;AT3G17770.1;AT2G26560.9;AT5G64813.2;AT5G23300.2;AT4G35640.2;AT1G22170.1;AT4…	110	BP	The chemical reactions and pathways involving small molecules, any low molecular weight, monomeric, non-encoded molecule.	837	17712	1958	92.5274	maker-scaffold_10-augustus-gene-20.65-mRNA-1;maker-scaffold_9-augustus-gene-14.82-mRNA-1;augustus_masked-scaffold_9-processed-gene-3.11-mRNA-1;maker-scaffold_6-snap-gene-35.99-mRNA-1;augustus_masked-scaffold_6-processed-gene-14.17-mRNA-1;maker-scaffold_44-snap-gene-9.114-mRNA-1;augustus_masked-scaffold_7-processed-gene-3.11-mRNA-1;maker-scaffold_7-augustus-gene-52.110-mRNA-1;maker-scaffold_17-aug…	1.18884
Insect	epiGBS	GO:0033865	nucleoside bisphosphate metabolic process	8/837	78/17712	0.0306471	0.0306471	0.633551	AT1G09430.2;AT4G35360.1;AT3G45300.1;AT4G33790.4;AT4G32180.3;AT3G25860.2;AT5G49460.1;AT2G27490.1	8	BP	The chemical reactions and pathways involving a nucleoside bisphosphate, a compound consisting of a nucleobase linked to a deoxyribose or ribose sugar esterified with one phosphate group attached to each of two different hydroxyl groups on the sugar.	837	17712	78	3.68598	maker-scaffold_44-snap-gene-9.114-mRNA-1;maker-scaffold_16-augustus-gene-9.109-mRNA-1;maker-scaffold_7-augustus-gene-7.63-mRNA-1;snap_masked-scaffold_30-processed-gene-8.39-mRNA-1;maker-scaffold_21-augustus-gene-8.45-mRNA-1;snap_masked-scaffold_11-processed-gene-38.23-mRNA-1;maker-scaffold_11-snap-gene-33.105-mRNA-1;maker-scaffold_11-augustus-gene-15.84-mRNA-1	2.17039
Insect	epiGBS	GO:0033875	ribonucleoside bisphosphate metabolic process	8/837	78/17712	0.0306471	0.0306471	0.633551	AT1G09430.2;AT4G35360.1;AT3G45300.1;AT4G33790.4;AT4G32180.3;AT3G25860.2;AT5G49460.1;AT2G27490.1	8	BP	The chemical reactions and pathways involving a ribonucleoside bisphosphate, a compound consisting of a nucleobase linked to a ribose sugar esterified with one phosphate group attached to each of two different hydroxyl groups on the sugar.	837	17712	78	3.68598	maker-scaffold_44-snap-gene-9.114-mRNA-1;maker-scaffold_16-augustus-gene-9.109-mRNA-1;maker-scaffold_7-augustus-gene-7.63-mRNA-1;snap_masked-scaffold_30-processed-gene-8.39-mRNA-1;maker-scaffold_21-augustus-gene-8.45-mRNA-1;snap_masked-scaffold_11-processed-gene-38.23-mRNA-1;maker-scaffold_11-snap-gene-33.105-mRNA-1;maker-scaffold_11-augustus-gene-15.84-mRNA-1	2.17039
Insect	epiGBS	GO:0034032	purine nucleoside bisphosphate metabolic process	8/837	78/17712	0.0306471	0.0306471	0.633551	AT1G09430.2;AT4G35360.1;AT3G45300.1;AT4G33790.4;AT4G32180.3;AT3G25860.2;AT5G49460.1;AT2G27490.1	8	BP	The chemical reactions and pathways involving a purine nucleoside bisphosphate, a compound consisting of a purine base linked to a deoxyribose or ribose sugar esterified with one phosphate group attached to each of two different hydroxyl groups on the sugar.	837	17712	78	3.68598	maker-scaffold_44-snap-gene-9.114-mRNA-1;maker-scaffold_16-augustus-gene-9.109-mRNA-1;maker-scaffold_7-augustus-gene-7.63-mRNA-1;snap_masked-scaffold_30-processed-gene-8.39-mRNA-1;maker-scaffold_21-augustus-gene-8.45-mRNA-1;snap_masked-scaffold_11-processed-gene-38.23-mRNA-1;maker-scaffold_11-snap-gene-33.105-mRNA-1;maker-scaffold_11-augustus-gene-15.84-mRNA-1	2.17039
Insect	epiGBS	GO:0010228	vegetative to reproductive phase transition of meristem	20/837	269/17712	0.0307627	0.0307627	0.633551	AT1G72390.2;AT1G18390.3;AT3G01460.1;AT4G15180.2;AT3G04240.2;AT3G24870.1;AT4G39100.1;AT1G09730.3;AT4G22140.3;AT3G57230.1;AT3G25780.3;AT4G00450.1;AT5G63110.2;AT2G18790.1;AT5G63980.1;AT3G04680.1;AT2G02760.1;AT4G38960.2;AT3G13670.1;AT3G24440.2	20	BP	The process involved in transforming a meristem that produces vegetative structures, such as leaves, into a meristem that produces reproductive structures, such as a flower or an inflorescence.	837	17712	269	12.7119	maker-scaffold_6-snap-gene-51.77-mRNA-1;maker-scaffold_31-snap-gene-7.52-mRNA-1;maker-scaffold_27-augustus-gene-3.53-mRNA-1;maker-scaffold_51-augustus-gene-2.41-mRNA-1;maker-scaffold_65-snap-gene-0.56-mRNA-1;maker-scaffold_54-snap-gene-6.85-mRNA-1;maker-scaffold_16-augustus-gene-26.92-mRNA-1;maker-scaffold_221-snap-gene-0.15-mRNA-1;maker-scaffold_38-augustus-gene-10.31-mRNA-1;maker-scaffold_18-sn…	1.57333
Insect	epiGBS	GO:0010256	endomembrane system organization	13/837	154/17712	0.0308773	0.0308773	0.633551	AT2G06530.3;AT1G11890.2;AT1G51270.1;AT4G11150.2;AT5G45160.2;AT1G50500.1;AT4G29160.1;AT4G23630.1;AT1G48760.1;AT3G19260.2;AT3G13530.2;AT4G04210.3;AT2G46180.2	13	BP	A process that is carried out at the cellular level which results in the assembly, arrangement of constituent parts, or disassembly of the endomembrane system.	837	17712	154	7.27744	maker-scaffold_6-augustus-gene-54.60-mRNA-1;maker-scaffold_6-augustus-gene-51.57-mRNA-1;maker-scaffold_6-augustus-gene-44.97-mRNA-1;maker-scaffold_24-augustus-gene-5.51-mRNA-1;maker-scaffold_21-augustus-gene-21.51-mRNA-1;maker-scaffold_17-augustus-gene-3.88-mRNA-1;augustus_masked-scaffold_13-processed-gene-31.5-mRNA-1;maker-scaffold_26-snap-gene-9.74-mRNA-1;augustus_masked-scaffold_26-processed-g…	1.78634
Insect	epiGBS	GO:0051603	proteolysis involved in cellular protein catabolic process	38/837	587/17712	0.0309978	0.0309978	0.633551	AT5G06460.1;AT3G18860.2;AT5G53330.2;AT5G50260.4;AT3G17205.1;AT3G45310.1;AT5G57360.2;AT3G21280.1;AT5G09900.2;AT3G49600.2;AT5G63520.4;AT3G02540.4;AT2G17020.1;AT3G62980.1;AT1G61150.1;AT1G68050.2;AT5G22920.2;AT5G02310.1;AT5G22030.4;AT5G50260.5;AT2G39090.3;AT1G02305.1;AT4G19003.1;AT5G16880.1;AT4G12570.2;AT5G06600.1;AT5G23140.1;AT5G63910.1;AT2G02760.1;AT4G04210.3;AT1G21760.1;AT2G39090.2;AT4G02570.4;AT1…	38	BP	The hydrolysis of a peptide bond or bonds within a protein as part of the chemical reactions and pathways resulting in the breakdown of a protein by individual cells.	837	17712	587	27.7393	maker-scaffold_9-snap-gene-24.107-mRNA-1;maker-scaffold_7-snap-gene-43.123-mRNA-1;maker-scaffold_31-augustus-gene-16.73-mRNA-1;maker-scaffold_21-snap-gene-13.74-mRNA-1;maker-scaffold_11-augustus-gene-31.72-mRNA-1;maker-scaffold_4-augustus-gene-13.52-mRNA-1;maker-scaffold_8-augustus-gene-50.34-mRNA-1;maker-scaffold_46-augustus-gene-3.26-mRNA-1;maker-scaffold_28-augustus-gene-3.51-mRNA-1;augustus_m…	1.3699
Insect	epiGBS	GO:0006790	sulfur compound metabolic process	27/837	391/17712	0.0317633	0.0317633	0.643242	AT1G64660.1;AT1G09430.2;AT5G57590.2;AT5G64813.2;AT4G35640.2;AT4G39950.5;AT3G61440.2;AT5G04620.1;AT1G04770.2;AT3G45300.1;AT5G32470.2;AT4G33790.4;AT5G42260.1;AT3G20860.5;AT1G67140.1;AT1G49820.2;AT3G24170.1;AT5G17920.2;AT1G73500.2;AT3G25860.2;AT5G49460.1;AT2G20860.1;AT5G63980.1;AT5G39950.1;AT5G18930.1;AT2G29420.2;AT3G60120.1	27	BP	The chemical reactions and pathways involving the nonmetallic element sulfur or compounds that contain sulfur, such as the amino acids methionine and cysteine or the tripeptide glutathione.	837	17712	391	18.4771	augustus_masked-scaffold_6-processed-gene-14.17-mRNA-1;maker-scaffold_44-snap-gene-9.114-mRNA-1;maker-scaffold_8-augustus-gene-47.36-mRNA-1;maker-scaffold_28-augustus-gene-4.58-mRNA-1;snap_masked-scaffold_18-processed-gene-31.23-mRNA-1;maker-scaffold_98-augustus-gene-0.131-mRNA-1;snap_masked-scaffold_1-processed-gene-58.32-mRNA-1;maker-scaffold_6-snap-gene-33.109-mRNA-1;maker-scaffold_6-snap-gene…	1.46127
Insect	epiGBS	GO:0010030	positive regulation of seed germination	4/837	26/17712	0.0323279	0.0323279	0.648723	AT2G19450.1;AT4G39850.1;AT1G18100.1;AT1G07430.1	4	BP	Any process that activates or increase the rate of seed germination.	837	17712	26	1.22866	maker-scaffold_13-snap-gene-33.63-mRNA-1;maker-scaffold_14-augustus-gene-19.66-mRNA-1;maker-scaffold_26-snap-gene-18.50-mRNA-1;maker-scaffold_7-augustus-gene-20.88-mRNA-1	3.25558
Insect	epiGBS	GO:0051168	nuclear export	7/837	65/17712	0.0331939	0.0331939	0.659178	AT1G24706.1;AT2G41620.2;AT5G05680.1;AT5G06120.2;AT1G80670.2;AT1G14850.2;AT4G19210.1	7	BP	The directed movement of substances out of the nucleus.	837	17712	65	3.07165	maker-scaffold_24-snap-gene-23.45-mRNA-1;maker-scaffold_31-augustus-gene-16.62-mRNA-1;maker-scaffold_11-augustus-gene-20.90-mRNA-1;maker-scaffold_52-augustus-gene-0.72-mRNA-1;snap_masked-scaffold_6-processed-gene-0.33-mRNA-1;maker-scaffold_11-snap-gene-44.115-mRNA-1;maker-scaffold_46-augustus-gene-9.22-mRNA-1	2.27891
Insect	epiGBS	GO:0120251	hydrocarbon biosynthetic process	10/837	109/17712	0.0334461	0.0334461	0.659178	AT4G14210.2;AT4G14210.1;AT5G02310.1;AT1G77330.2;AT3G20860.5;AT1G67140.1;AT3G25180.3;AT3G15010.1;AT1G73500.2;AT2G32720.1	10	BP	NA	837	17712	109	5.15091	maker-scaffold_34-snap-gene-3.69-mRNA-1;maker-scaffold_3-augustus-gene-53.102-mRNA-1;maker-scaffold_4-snap-gene-40.84-mRNA-1;maker-scaffold_12-augustus-gene-28.50-mRNA-1;maker-scaffold_52-augustus-gene-6.55-mRNA-1;maker-scaffold_57-snap-gene-2.71-mRNA-1;maker-scaffold_57-snap-gene-5.87-mRNA-1;augustus_masked-scaffold_10-processed-gene-23.4-mRNA-1;augustus_masked-scaffold_31-processed-gene-12.18-m…	1.9414
Insect	epiGBS	GO:0000280	nuclear division	16/837	205/17712	0.0341431	0.0341431	0.666959	AT3G18524.1;AT5G47690.1;AT5G66030.1;AT5G05510.2;AT2G39090.3;AT1G11060.1;AT3G23670.1;AT1G11060.2;AT3G48750.1;AT5G19400.1;AT4G14180.1;AT5G22010.1;AT1G77720.2;AT5G37630.1;AT4G22860.1;AT2G39090.2	16	BP	The division of a cell nucleus into two nuclei, with DNA and other nuclear contents distributed between the daughter nuclei.	837	17712	205	9.6875	maker-scaffold_31-augustus-gene-3.35-mRNA-1;maker-scaffold_4-snap-gene-69.82-mRNA-1;snap_masked-scaffold_18-processed-gene-31.22-mRNA-1;maker-scaffold_5-augustus-gene-45.107-mRNA-1;maker-scaffold_49-snap-gene-9.60-mRNA-1;maker-scaffold_15-augustus-gene-24.58-mRNA-1;maker-scaffold_3-augustus-gene-53.104-mRNA-1;maker-scaffold_20-snap-gene-20.63-mRNA-1;maker-scaffold_11-augustus-gene-1.121-mRNA-1;ma…	1.65161
Insect	epiGBS	GO:0090501	RNA phosphodiester bond hydrolysis	11/837	126/17712	0.0363516	0.0363516	0.681998	AT1G55870.1;AT5G16750.1;AT3G60500.1;AT1G73875.1;AT4G33410.1;AT2G17510.1;AT2G47300.1;AT2G40410.1;AT2G25870.1;AT3G58580.1;AT4G32175.2	11	BP	The RNA metabolic process in which the phosphodiester bonds between ribonucleotides are cleaved by hydrolysis.	837	17712	126	5.95427	maker-scaffold_10-augustus-gene-17.55-mRNA-1;augustus_masked-scaffold_24-processed-gene-20.7-mRNA-1;maker-scaffold_7-snap-gene-23.104-mRNA-1;maker-scaffold_31-snap-gene-5.53-mRNA-1;augustus_masked-scaffold_21-processed-gene-30.5-mRNA-1;snap_masked-scaffold_33-processed-gene-15.20-mRNA-1;maker-scaffold_1-augustus-gene-74.59-mRNA-1;maker-scaffold_11-snap-gene-23.106-mRNA-1;maker-scaffold_23-augustu…	1.84741
Insect	epiGBS	GO:0006310	DNA recombination	14/837	174/17712	0.0366341	0.0366341	0.681998	AT1G79950.2;AT1G08130.1;AT3G18524.1;AT5G47690.1;AT1G10930.2;AT5G66030.1;AT1G66730.1;AT5G61460.1;AT1G27880.2;AT3G24495.1;AT4G14180.1;AT5G22010.1;AT3G05090.1;AT5G22750.1	14	BP	Any process in which a new genotype is formed by reassortment of genes resulting in gene combinations different from those that were present in the parents. In eukaryotes genetic recombination can occur by chromosome assortment, intrachromosomal recombination, or nonreciprocal interchromosomal recombination. Interchromosomal recombination occurs by crossing over. In bacteria it may occur by genet…	837	17712	174	8.22256	maker-scaffold_6-snap-gene-59.48-mRNA-1;maker-scaffold_7-snap-gene-2.78-mRNA-1;maker-scaffold_31-augustus-gene-3.35-mRNA-1;maker-scaffold_4-snap-gene-69.82-mRNA-1;maker-scaffold_76-snap-gene-1.91-mRNA-1;snap_masked-scaffold_18-processed-gene-31.22-mRNA-1;maker-scaffold_15-snap-gene-1.68-mRNA-1;maker-scaffold_2-snap-gene-51.113-mRNA-1;maker-scaffold_5-snap-gene-0.99-mRNA-1;maker-scaffold_4-augustu…	1.70263
Insect	epiGBS	GO:0007059	chromosome segregation	12/837	142/17712	0.0368345	0.0368345	0.681998	AT5G47690.1;AT5G61460.1;AT5G05510.2;AT5G55310.1;AT2G39090.3;AT1G11060.1;AT1G11060.2;AT4G14180.1;AT5G22010.1;AT1G77720.2;AT5G37630.1;AT2G39090.2	12	BP	The process in which genetic material, in the form of chromosomes, is organized into specific structures and then physically separated and apportioned to two or more sets. In eukaryotes, chromosome segregation begins with the condensation of chromosomes, includes chromosome separation, and ends when chromosomes have completed movement to the spindle poles.	837	17712	142	6.71037	maker-scaffold_4-snap-gene-69.82-mRNA-1;maker-scaffold_2-snap-gene-51.113-mRNA-1;maker-scaffold_5-augustus-gene-45.107-mRNA-1;maker-scaffold_10-augustus-gene-13.32-mRNA-1;maker-scaffold_49-snap-gene-9.60-mRNA-1;maker-scaffold_15-augustus-gene-24.58-mRNA-1;maker-scaffold_20-snap-gene-20.63-mRNA-1;maker-scaffold_34-snap-gene-2.63-mRNA-1;maker-scaffold_32-augustus-gene-10.36-mRNA-1;maker-scaffold_12…	1.78828
Insect	epiGBS	GO:0006825	copper ion transport	3/837	16/17712	0.0371634	0.0371634	0.681998	AT4G33520.2;AT5G50790.3;AT4G33520.1	3	BP	The directed movement of copper (Cu) ions into, out of or within a cell, or between cells, by means of some agent such as a transporter or pore.	837	17712	16	0.756098	maker-scaffold_64-augustus-gene-3.76-mRNA-1;maker-scaffold_21-augustus-gene-17.79-mRNA-1;maker-scaffold_32-snap-gene-5.59-mRNA-1	3.96774
Insect	epiGBS	GO:0016074	snoRNA metabolic process	3/837	16/17712	0.0371634	0.0371634	0.681998	AT5G52470.3;AT4G32175.2;AT5G52470.2	3	BP	The chemical reactions and pathways involving snoRNA, small nucleolar RNA, any of a class of small RNAs that are associated with the eukaryotic nucleus as components of small nucleolar ribonucleoproteins. They participate in the processing or modifications of many RNAs, mostly ribosomal RNAs (rRNAs) though snoRNAs are also known to target other classes of RNA, including spliceosomal RNAs, tRNAs, …	837	17712	16	0.756098	maker-scaffold_25-snap-gene-18.70-mRNA-1;maker-scaffold_21-snap-gene-7.68-mRNA-1;maker-scaffold_21-augustus-gene-30.122-mRNA-1	3.96774
Insect	epiGBS	GO:0042304	regulation of fatty acid biosynthetic process	3/837	16/17712	0.0371634	0.0371634	0.681998	AT4G19045.1;AT1G53130.1;AT5G63980.1	3	BP	Any process that modulates the frequency, rate or extent of the chemical reactions and pathways resulting in the formation of fatty acids, any of the aliphatic monocarboxylic acids that can be liberated by hydrolysis from naturally occurring fats and oils.	837	17712	16	0.756098	maker-scaffold_6-snap-gene-35.99-mRNA-1;augustus_masked-scaffold_10-processed-gene-36.4-mRNA-1;maker-scaffold_14-augustus-gene-24.73-mRNA-1	3.96774
Insect	epiGBS	GO:0043144	snoRNA processing	3/837	16/17712	0.0371634	0.0371634	0.681998	AT5G52470.3;AT4G32175.2;AT5G52470.2	3	BP	Any process involved in the conversion of a primary small nucleolar RNA (snoRNA) transcript into a mature snoRNA.	837	17712	16	0.756098	maker-scaffold_25-snap-gene-18.70-mRNA-1;maker-scaffold_21-snap-gene-7.68-mRNA-1;maker-scaffold_21-augustus-gene-30.122-mRNA-1	3.96774
Insect	epiGBS	GO:0019318	hexose metabolic process	13/837	159/17712	0.0385188	0.0385188	0.681998	AT1G76270.4;AT2G01480.1;AT5G35570.1;AT1G22170.1;AT3G30300.2;AT1G50460.1;AT3G54100.3;AT1G50460.2;AT4G38970.2;AT4G20460.1;AT1G13440.2;AT1G62330.2;AT1G17270.1	13	BP	The chemical reactions and pathways involving a hexose, any monosaccharide with a chain of six carbon atoms in the molecule.	837	17712	159	7.51372	maker-scaffold_7-augustus-gene-52.110-mRNA-1;maker-scaffold_11-augustus-gene-42.66-mRNA-1;maker-scaffold_4-augustus-gene-13.49-mRNA-1;augustus_masked-scaffold_12-processed-gene-37.3-mRNA-1;maker-scaffold_42-augustus-gene-1.49-mRNA-1;maker-scaffold_7-augustus-gene-24.92-mRNA-1;maker-scaffold_4-augustus-gene-36.87-mRNA-1;maker-scaffold_9-augustus-gene-13.101-mRNA-1;maker-scaffold_7-augustus-gene-47…	1.73017
Insect	epiGBS	GO:0044257	cellular protein catabolic process	38/837	597/17712	0.0385463	0.0385463	0.681998	AT5G06460.1;AT3G18860.2;AT5G53330.2;AT5G50260.4;AT3G17205.1;AT3G45310.1;AT5G57360.2;AT3G21280.1;AT5G09900.2;AT3G49600.2;AT5G63520.4;AT3G02540.4;AT2G17020.1;AT3G62980.1;AT1G61150.1;AT1G68050.2;AT5G22920.2;AT5G02310.1;AT5G22030.4;AT5G50260.5;AT2G39090.3;AT1G02305.1;AT4G19003.1;AT5G16880.1;AT4G12570.2;AT5G06600.1;AT5G23140.1;AT5G63910.1;AT2G02760.1;AT4G04210.3;AT1G21760.1;AT2G39090.2;AT4G02570.4;AT1…	38	BP	The chemical reactions and pathways resulting in the breakdown of a protein by individual cells.	837	17712	597	28.2119	maker-scaffold_9-snap-gene-24.107-mRNA-1;maker-scaffold_7-snap-gene-43.123-mRNA-1;maker-scaffold_31-augustus-gene-16.73-mRNA-1;maker-scaffold_21-snap-gene-13.74-mRNA-1;maker-scaffold_11-augustus-gene-31.72-mRNA-1;maker-scaffold_4-augustus-gene-13.52-mRNA-1;maker-scaffold_8-augustus-gene-50.34-mRNA-1;maker-scaffold_46-augustus-gene-3.26-mRNA-1;maker-scaffold_28-augustus-gene-3.51-mRNA-1;augustus_m…	1.34695
Insect	epiGBS	GO:0030258	lipid modification	12/837	143/17712	0.0385579	0.0385579	0.681998	AT2G42790.1;AT4G39850.1;AT1G13460.1;AT3G45140.5;AT1G73740.1;AT1G71710.2;AT3G14205.2;AT3G51460.1;AT1G76150.1;AT4G18010.1;AT4G16760.1;AT4G21540.1	12	BP	The covalent alteration of one or more fatty acids in a lipid, resulting in a change in the properties of the lipid.	837	17712	143	6.75762	maker-scaffold_17-augustus-gene-31.40-mRNA-1;maker-scaffold_14-augustus-gene-19.66-mRNA-1;augustus_masked-scaffold_27-processed-gene-1.12-mRNA-1;maker-scaffold_52-augustus-gene-7.88-mRNA-1;maker-scaffold_31-augustus-gene-7.49-mRNA-1;maker-scaffold_12-snap-gene-21.111-mRNA-1;maker-scaffold_6-augustus-gene-50.66-mRNA-1;maker-scaffold_18-snap-gene-30.102-mRNA-1;maker-scaffold_12-augustus-gene-3.107-…	1.77577
Insect	epiGBS	GO:0043632	modification-dependent macromolecule catabolic process	34/837	524/17712	0.0385586	0.0385586	0.681998	AT5G06460.1;AT3G60500.1;AT3G18860.2;AT5G53330.2;AT3G17205.1;AT5G57360.2;AT3G21280.1;AT5G09900.2;AT3G49600.2;AT5G63520.4;AT3G02540.4;AT2G17020.1;AT3G62980.1;AT1G61150.1;AT1G68050.2;AT5G22920.2;AT5G02310.1;AT5G22030.4;AT2G39090.3;AT4G19003.1;AT5G16880.1;AT4G32175.2;AT4G12570.2;AT5G06600.1;AT5G63910.1;AT2G02760.1;AT4G04210.3;AT1G21760.1;AT2G39090.2;AT4G02570.4;AT1G27840.1;AT1G55860.4;AT3G18290.3;AT3…	34	BP	The chemical reactions and pathways resulting in the breakdown of a macromolecule, initiated by covalent modification of the target molecule.	837	17712	524	24.7622	maker-scaffold_9-snap-gene-24.107-mRNA-1;maker-scaffold_7-snap-gene-23.104-mRNA-1;maker-scaffold_7-snap-gene-43.123-mRNA-1;maker-scaffold_31-augustus-gene-16.73-mRNA-1;maker-scaffold_11-augustus-gene-31.72-mRNA-1;maker-scaffold_8-augustus-gene-50.34-mRNA-1;maker-scaffold_46-augustus-gene-3.26-mRNA-1;maker-scaffold_28-augustus-gene-3.51-mRNA-1;augustus_masked-scaffold_12-processed-gene-30.10-mRNA-…	1.37306
Insect	epiGBS	GO:0009150	purine ribonucleotide metabolic process	17/837	225/17712	0.0386206	0.0386206	0.681998	AT1G09430.2;AT3G52200.1;AT4G26210.1;AT1G22170.1;AT4G39080.1;AT4G35360.1;AT3G45300.1;AT1G50460.1;AT4G33790.4;AT1G50460.2;AT4G22570.1;AT4G38970.2;AT4G32180.3;AT3G25860.2;AT5G49460.1;AT2G27490.1;AT1G13440.2	17	BP	The chemical reactions and pathways involving a purine ribonucleotide, a compound consisting of ribonucleoside (a purine base linked to a ribose sugar) esterified with a phosphate group at either the 3' or 5'-hydroxyl group of the sugar.	837	17712	225	10.6326	maker-scaffold_44-snap-gene-9.114-mRNA-1;maker-scaffold_11-augustus-gene-6.95-mRNA-1;maker-scaffold_23-augustus-gene-4.60-mRNA-1;augustus_masked-scaffold_12-processed-gene-37.3-mRNA-1;maker-scaffold_12-snap-gene-8.134-mRNA-1;maker-scaffold_16-augustus-gene-9.109-mRNA-1;maker-scaffold_7-augustus-gene-7.63-mRNA-1;maker-scaffold_7-augustus-gene-24.92-mRNA-1;snap_masked-scaffold_30-processed-gene-8.3…	1.59885
Insect	epiGBS	GO:0019752	carboxylic acid metabolic process	68/837	1163/17712	0.0395478	0.0395478	0.69283	AT5G54080.1;AT2G44350.1;AT4G19045.1;AT1G64660.1;AT1G08110.1;AT2G42790.1;AT4G10500.5;AT3G52200.1;AT4G39850.1;AT3G59410.1;AT4G17300.1;AT1G13460.1;AT5G57590.2;AT5G35630.1;AT1G70580.2;AT1G67730.2;AT2G26560.9;AT5G64813.2;AT4G35640.2;AT1G22170.1;AT3G45140.5;AT3G06810.1;AT4G39950.5;AT2G02500.1;AT3G61440.2;AT2G25840.1;AT2G26560.8;AT2G45440.1;AT3G58610.4;AT5G12200.2;AT5G04620.1;AT3G45300.1;AT1G50460.1;AT5…	68	BP	The chemical reactions and pathways involving carboxylic acids, any organic acid containing one or more carboxyl (COOH) groups or anions (COO-).	837	17712	1163	54.9588	maker-scaffold_10-augustus-gene-20.65-mRNA-1;augustus_masked-scaffold_9-processed-gene-3.11-mRNA-1;maker-scaffold_6-snap-gene-35.99-mRNA-1;augustus_masked-scaffold_6-processed-gene-14.17-mRNA-1;augustus_masked-scaffold_7-processed-gene-3.11-mRNA-1;maker-scaffold_17-augustus-gene-31.40-mRNA-1;maker-scaffold_259-snap-gene-0.14-mRNA-1;maker-scaffold_11-augustus-gene-6.95-mRNA-1;maker-scaffold_14-aug…	1.23729
Insect	epiGBS	GO:0043436	oxoacid metabolic process	72/837	1241/17712	0.0402109	0.0402109	0.698391	AT5G54080.1;AT2G44350.1;AT4G19045.1;AT1G64660.1;AT1G08110.1;AT2G42790.1;AT4G10500.5;AT3G52200.1;AT4G39850.1;AT3G59410.1;AT4G17300.1;AT1G13460.1;AT5G57590.2;AT5G35630.1;AT1G70580.2;AT1G67730.2;AT2G26560.9;AT5G64813.2;AT4G35640.2;AT1G22170.1;AT3G45140.5;AT3G06810.1;AT4G39950.5;AT2G02500.1;AT3G61440.2;AT2G25840.1;AT2G26560.8;AT2G45440.1;AT3G58610.4;AT5G12200.2;AT5G04620.1;AT1G04770.2;AT3G45300.1;AT1…	72	BP	The chemical reactions and pathways involving any oxoacid; an oxoacid is a compound which contains oxygen, at least one other element, and at least one hydrogen bound to oxygen, and which produces a conjugate base by loss of positive hydrogen ion(s) (hydrons).	837	17712	1241	58.6448	maker-scaffold_10-augustus-gene-20.65-mRNA-1;augustus_masked-scaffold_9-processed-gene-3.11-mRNA-1;maker-scaffold_6-snap-gene-35.99-mRNA-1;augustus_masked-scaffold_6-processed-gene-14.17-mRNA-1;augustus_masked-scaffold_7-processed-gene-3.11-mRNA-1;maker-scaffold_17-augustus-gene-31.40-mRNA-1;maker-scaffold_259-snap-gene-0.14-mRNA-1;maker-scaffold_11-augustus-gene-6.95-mRNA-1;maker-scaffold_14-aug…	1.22773
Insect	epiGBS	GO:0030163	protein catabolic process	39/837	618/17712	0.0407181	0.0407181	0.698391	AT5G06460.1;AT3G18860.2;AT5G53330.2;AT5G50260.4;AT3G17205.1;AT3G45310.1;AT5G57360.2;AT3G21280.1;AT5G09900.2;AT3G49600.2;AT5G63520.4;AT3G02540.4;AT2G17020.1;AT3G62980.1;AT1G61150.1;AT1G68050.2;AT5G22920.2;AT5G02310.1;AT5G22030.4;AT5G50260.5;AT2G39090.3;AT1G02305.1;AT4G19003.1;AT5G16880.1;AT4G12570.2;AT3G09890.1;AT5G06600.1;AT5G23140.1;AT5G63910.1;AT2G02760.1;AT4G04210.3;AT1G21760.1;AT2G39090.2;AT4…	39	BP	The chemical reactions and pathways resulting in the breakdown of a protein by the destruction of the native, active configuration, with or without the hydrolysis of peptide bonds.	837	17712	618	29.2043	maker-scaffold_9-snap-gene-24.107-mRNA-1;maker-scaffold_7-snap-gene-43.123-mRNA-1;maker-scaffold_31-augustus-gene-16.73-mRNA-1;maker-scaffold_21-snap-gene-13.74-mRNA-1;maker-scaffold_11-augustus-gene-31.72-mRNA-1;maker-scaffold_4-augustus-gene-13.52-mRNA-1;maker-scaffold_8-augustus-gene-50.34-mRNA-1;maker-scaffold_46-augustus-gene-3.26-mRNA-1;maker-scaffold_28-augustus-gene-3.51-mRNA-1;augustus_m…	1.33542
Insect	epiGBS	GO:0031503	protein-containing complex localization	7/837	68/17712	0.0410121	0.0410121	0.698391	AT1G24706.1;AT2G41620.2;AT5G05680.1;AT3G05270.5;AT1G11060.1;AT1G11060.2;AT4G19210.1	7	BP	A localization process that acts on a protein complex; the complex is transported to, or maintained in, a specific location.	837	17712	68	3.21341	maker-scaffold_24-snap-gene-23.45-mRNA-1;maker-scaffold_31-augustus-gene-16.62-mRNA-1;maker-scaffold_11-augustus-gene-20.90-mRNA-1;maker-scaffold_28-snap-gene-10.75-mRNA-1;maker-scaffold_15-augustus-gene-24.58-mRNA-1;maker-scaffold_20-snap-gene-20.63-mRNA-1;maker-scaffold_46-augustus-gene-9.22-mRNA-1	2.17837
Insect	epiGBS	GO:0043628	ncRNA 3'-end processing	4/837	28/17712	0.0411308	0.0411308	0.698391	AT3G60500.1;AT5G52470.3;AT4G32175.2;AT5G52470.2	4	BP	Any process involved in forming the mature 3' end of a non-coding RNA molecule.	837	17712	28	1.32317	maker-scaffold_7-snap-gene-23.104-mRNA-1;maker-scaffold_25-snap-gene-18.70-mRNA-1;maker-scaffold_21-snap-gene-7.68-mRNA-1;maker-scaffold_21-augustus-gene-30.122-mRNA-1	3.02304
Insect	epiGBS	GO:0006259	DNA metabolic process	32/837	492/17712	0.0425402	0.0425402	0.700958	AT1G79950.2;AT1G08130.1;AT3G18524.1;AT1G19100.2;AT1G19100.1;AT5G47690.1;AT5G04130.2;AT1G10930.2;AT5G66030.1;AT1G66730.1;AT3G02540.4;AT3G46940.6;AT5G44680.3;AT5G61460.1;AT5G13960.2;AT2G32000.1;AT1G27880.2;AT3G10690.1;AT5G55310.1;AT5G16690.1;AT2G40410.1;AT3G24495.1;AT5G50780.3;AT2G02760.1;AT4G14180.1;AT5G22010.1;AT5G67100.1;AT3G05090.1;AT5G22750.1;AT1G27840.1;AT4G02390.2;AT3G02540.3	32	BP	Any cellular metabolic process involving deoxyribonucleic acid. This is one of the two main types of nucleic acid, consisting of a long, unbranched macromolecule formed from one, or more commonly, two, strands of linked deoxyribonucleotides.	837	17712	492	23.25	maker-scaffold_6-snap-gene-59.48-mRNA-1;maker-scaffold_7-snap-gene-2.78-mRNA-1;maker-scaffold_31-augustus-gene-3.35-mRNA-1;maker-scaffold_21-snap-gene-12.84-mRNA-1;maker-scaffold_19-snap-gene-12.128-mRNA-1;maker-scaffold_4-snap-gene-69.82-mRNA-1;maker-scaffold_4-snap-gene-59.57-mRNA-1;maker-scaffold_76-snap-gene-1.91-mRNA-1;snap_masked-scaffold_18-processed-gene-31.22-mRNA-1;maker-scaffold_15-sna…	1.37634
Insect	epiGBS	GO:0032259	methylation	30/837	456/17712	0.0427112	0.0427112	0.700958	AT3G27180.1;AT1G66680.1;AT2G19390.1;AT2G19390.2;AT5G06620.2;AT4G15180.2;AT5G43990.1;AT5G52470.3;AT5G54160.5;AT4G18030.1;AT5G13960.2;AT5G05570.4;AT3G56120.1;AT4G26240.1;AT5G01230.1;AT5G13830.2;AT3G60910.2;AT5G17920.2;AT3G52030.1;AT5G50780.3;AT5G52470.2;AT5G13710.1;AT1G16445.1;AT3G02320.1;AT5G38780.2;AT4G29830.1;AT5G22010.1;AT3G54170.1;AT3G61740.1;AT3G24440.2	30	BP	The process in which a methyl group is covalently attached to a molecule.	837	17712	456	21.5488	maker-scaffold_9-snap-gene-48.74-mRNA-1;maker-scaffold_19-augustus-gene-22.40-mRNA-1;maker-scaffold_23-snap-gene-4.66-mRNA-1;maker-scaffold_4-augustus-gene-10.35-mRNA-1;maker-scaffold_8-augustus-gene-32.87-mRNA-1;maker-scaffold_51-augustus-gene-2.41-mRNA-1;maker-scaffold_34-augustus-gene-12.75-mRNA-1;maker-scaffold_25-snap-gene-18.70-mRNA-1;maker-scaffold_1-augustus-gene-68.53-mRNA-1;augustus_mas…	1.39219
Insect	epiGBS	GO:0016192	vesicle-mediated transport	36/837	566/17712	0.0435072	0.0435072	0.700958	AT2G06530.3;AT1G11890.2;AT2G44610.2;AT2G27900.2;AT1G50500.1;AT2G40060.1;AT4G29160.1;AT5G24710.1;AT3G17900.2;AT1G59820.1;AT5G66030.1;AT5G17060.1;AT2G30330.1;AT5G05570.4;AT3G10380.2;AT4G23460.2;AT1G48760.1;AT1G72710.2;AT1G12390.1;AT3G11130.5;AT4G19003.1;AT5G13300.2;AT5G16880.1;AT2G01470.2;AT5G35200.2;AT5G35200.1;AT5G57460.1;AT5G58430.1;AT1G72710.3;AT2G20760.1;AT3G13670.1;AT1G52360.2;AT2G46180.2;AT5…	36	BP	A cellular transport process in which transported substances are moved in membrane-bounded vesicles; transported substances are enclosed in the vesicle lumen or located in the vesicle membrane. The process begins with a step that directs a substance to the forming vesicle, and includes vesicle budding and coating. Vesicles are then targeted to, and fuse with, an acceptor membrane.	837	17712	566	26.747	maker-scaffold_6-augustus-gene-54.60-mRNA-1;maker-scaffold_6-augustus-gene-51.57-mRNA-1;augustus_masked-scaffold_6-processed-gene-42.4-mRNA-1;maker-scaffold_7-snap-gene-1.74-mRNA-1;maker-scaffold_17-augustus-gene-3.88-mRNA-1;maker-scaffold_11-augustus-gene-20.76-mRNA-1;augustus_masked-scaffold_13-processed-gene-31.5-mRNA-1;maker-scaffold_4-snap-gene-41.117-mRNA-1;maker-scaffold_37-augustus-gene-1…	1.34595
Insect	epiGBS	GO:0000394	RNA splicing, via endonucleolytic cleavage and ligation	3/837	17/17712	0.0435852	0.0435852	0.700958	AT1G07910.1;AT3G57360.1;AT3G04680.1	3	BP	Splicing of RNA via recognition of the folded RNA structure that brings the 5' and 3' splice sites into proximity and cleavage of the RNA at both the 3' and 5' splice sites by an endonucleolytic mechanism, followed by ligation of the exons.	837	17712	17	0.803354	augustus_masked-scaffold_17-processed-gene-27.10-mRNA-1;augustus_masked-scaffold_43-processed-gene-8.0-mRNA-1;maker-scaffold_27-snap-gene-6.52-mRNA-1	3.73435
Insect	epiGBS	GO:0006144	purine nucleobase metabolic process	3/837	17/17712	0.0435852	0.0435852	0.700958	AT4G22570.1;AT4G34890.1;AT5G43600.1	3	BP	The chemical reactions and pathways involving purine nucleobases, one of the two classes of nitrogen-containing ring compounds found in DNA and RNA, which include adenine and guanine.	837	17712	17	0.803354	maker-scaffold_6-snap-gene-30.75-mRNA-1;maker-scaffold_7-augustus-gene-25.93-mRNA-1;maker-scaffold_5-augustus-gene-8.88-mRNA-1	3.73435
Insect	epiGBS	GO:0036297	interstrand cross-link repair	3/837	17/17712	0.0435852	0.0435852	0.700958	AT1G79950.2;AT3G24495.1;AT5G22750.1	3	BP	Removal of a DNA interstrand crosslink (a covalent attachment of DNA bases on opposite strands of the DNA) and restoration of the DNA. DNA interstrand crosslinks occur when both strands of duplex DNA are covalently tethered together (e.g. by an exogenous or endogenous agent), thus preventing the strand unwinding necessary for essential DNA functions such as transcription and replication.	837	17712	17	0.803354	maker-scaffold_6-snap-gene-59.48-mRNA-1;maker-scaffold_4-augustus-gene-2.39-mRNA-1;maker-scaffold_16-snap-gene-14.81-mRNA-1	3.73435
Insect	epiGBS	GO:0080142	regulation of salicylic acid biosynthetic process	3/837	17/17712	0.0435852	0.0435852	0.700958	AT1G53130.1;AT5G22070.2;AT3G09830.2	3	BP	Any process that modulates the frequency, rate or extent of the chemical reactions and pathways resulting in the formation of salicylic acid.	837	17712	17	0.803354	augustus_masked-scaffold_10-processed-gene-36.4-mRNA-1;augustus_masked-scaffold_7-processed-gene-10.10-mRNA-1;maker-scaffold_4-snap-gene-22.69-mRNA-1	3.73435
Insect	epiGBS	GO:0045814	negative regulation of gene expression, epigenetic	7/837	69/17712	0.0438625	0.0438625	0.700958	AT1G08620.3;AT1G19100.2;AT1G19100.1;AT5G50780.3;AT5G22010.1;AT5G44280.2;AT3G24440.2	7	BP	Any epigenetic process that stops, prevents or reduces the rate of gene expression.	837	17712	69	3.26067	maker-scaffold_24-augustus-gene-3.78-mRNA-1;maker-scaffold_21-snap-gene-12.84-mRNA-1;maker-scaffold_19-snap-gene-12.128-mRNA-1;maker-scaffold_21-augustus-gene-17.68-mRNA-1;maker-scaffold_32-augustus-gene-10.36-mRNA-1;maker-scaffold_15-snap-gene-21.74-mRNA-1;augustus_masked-scaffold_138-processed-gene-0.1-mRNA-1	2.1468
Insect	epiGBS	GO:0051239	regulation of multicellular organismal process	33/837	512/17712	0.0443316	0.0443316	0.700958	AT5G60910.3;AT1G30970.2;AT2G19450.1;AT4G39850.1;AT3G04240.2;AT1G18100.1;AT2G22540.2;AT5G13480.2;AT3G24870.1;AT1G68050.2;AT5G16260.2;AT1G53160.1;AT1G09730.3;AT5G02310.1;AT4G22140.3;AT3G25180.3;AT2G27100.1;AT4G00450.1;AT4G18550.2;AT1G50030.3;AT2G29940.2;AT5G62000.6;AT1G07430.1;AT2G18790.1;AT4G29830.1;AT5G67100.1;AT3G13530.2;AT4G38960.2;AT1G77110.1;AT3G48110.1;AT3G24440.2;AT5G19330.4;AT2G20875.1	33	BP	Any process that modulates the frequency, rate or extent of a multicellular organismal process, the processes pertinent to the function of a multicellular organism above the cellular level; includes the integrated processes of tissues and organs.	837	17712	512	24.1951	maker-scaffold_9-snap-gene-46.62-mRNA-1;snap_masked-scaffold_6-processed-gene-48.44-mRNA-1;maker-scaffold_13-snap-gene-33.63-mRNA-1;maker-scaffold_14-augustus-gene-19.66-mRNA-1;maker-scaffold_65-snap-gene-0.56-mRNA-1;maker-scaffold_26-snap-gene-18.50-mRNA-1;maker-scaffold_12-snap-gene-46.29-mRNA-1_snap_masked-scaffold_12-processed-gene-46.14-mRNA-1;maker-scaffold_52-augustus-gene-3.80-mRNA-1;make…	1.36391
Insect	epiGBS	GO:0045132	meiotic chromosome segregation	6/837	55/17712	0.0444575	0.0444575	0.700958	AT5G05510.2;AT1G11060.1;AT1G11060.2;AT4G14180.1;AT5G22010.1;AT1G77720.2	6	BP	The process in which genetic material, in the form of chromosomes, is organized into specific structures and then physically separated and apportioned to two or more sets during M phase of the meiotic cell cycle.	837	17712	55	2.59909	maker-scaffold_5-augustus-gene-45.107-mRNA-1;maker-scaffold_15-augustus-gene-24.58-mRNA-1;maker-scaffold_20-snap-gene-20.63-mRNA-1;maker-scaffold_34-snap-gene-2.63-mRNA-1;maker-scaffold_32-augustus-gene-10.36-mRNA-1;maker-scaffold_12-augustus-gene-33.77-mRNA-1	2.3085
Insect	epiGBS	GO:0048580	regulation of post-embryonic development	27/837	405/17712	0.0458709	0.0458709	0.705633	AT5G60910.3;AT1G30970.2;AT2G19450.1;AT4G39850.1;AT3G04240.2;AT1G18100.1;AT2G22540.2;AT5G13480.2;AT3G24870.1;AT1G68050.2;AT5G16260.2;AT1G53160.1;AT1G09730.3;AT5G02310.1;AT4G22140.3;AT4G18550.2;AT2G29940.2;AT5G62000.6;AT1G07430.1;AT2G18790.1;AT4G29830.1;AT5G67100.1;AT4G38960.2;AT1G77110.1;AT3G24440.2;AT5G19330.4;AT2G20875.1	27	BP	Any process that modulates the frequency, rate or extent of post-embryonic development. Post-embryonic development is defined as the process whose specific outcome is the progression of the organism over time, from the completion of embryonic development to the mature structure.	837	17712	405	19.1387	maker-scaffold_9-snap-gene-46.62-mRNA-1;snap_masked-scaffold_6-processed-gene-48.44-mRNA-1;maker-scaffold_13-snap-gene-33.63-mRNA-1;maker-scaffold_14-augustus-gene-19.66-mRNA-1;maker-scaffold_65-snap-gene-0.56-mRNA-1;maker-scaffold_26-snap-gene-18.50-mRNA-1;maker-scaffold_12-snap-gene-46.29-mRNA-1_snap_masked-scaffold_12-processed-gene-46.14-mRNA-1;maker-scaffold_52-augustus-gene-3.80-mRNA-1;make…	1.41075
Insect	epiGBS	GO:0000027	ribosomal large subunit assembly	4/837	29/17712	0.0459915	0.0459915	0.705633	AT3G55280.7;AT5G52820.1;AT4G09730.1;AT1G43170.1	4	BP	The aggregation, arrangement and bonding together of constituent RNAs and proteins to form the large ribosomal subunit.	837	17712	29	1.37043	maker-scaffold_7-snap-gene-15.119-mRNA-1;maker-scaffold_7-augustus-gene-26.124-mRNA-1;maker-scaffold_12-augustus-gene-21.82-mRNA-1;augustus_masked-scaffold_1-processed-gene-22.7-mRNA-1	2.9188
Insect	epiGBS	GO:0055086	nucleobase-containing small molecule metabolic process	29/837	442/17712	0.0470387	0.0470387	0.705633	AT3G21070.2;AT1G09430.2;AT3G52200.1;AT4G26210.1;AT3G11340.2;AT5G23300.2;AT1G22170.1;AT4G39080.1;AT3G47390.1;AT4G35360.1;AT3G46940.6;AT5G12200.2;AT3G45300.1;AT1G50460.1;AT4G33790.4;AT1G50460.2;AT4G22570.1;AT4G34890.1;AT4G38970.2;AT4G32180.3;AT4G20460.1;AT1G25350.1;AT3G25860.2;AT5G49460.1;AT2G27490.1;AT5G18930.1;AT1G13440.2;AT3G17810.1;AT5G43600.1	29	BP	The cellular chemical reactions and pathways involving a nucleobase-containing small molecule: a nucleobase, a nucleoside, or a nucleotide.	837	17712	442	20.8872	maker-scaffold_9-augustus-gene-14.82-mRNA-1;maker-scaffold_44-snap-gene-9.114-mRNA-1;maker-scaffold_11-augustus-gene-6.95-mRNA-1;maker-scaffold_23-augustus-gene-4.60-mRNA-1;maker-scaffold_4-snap-gene-59.58-mRNA-1;snap_masked-scaffold_28-processed-gene-2.56-mRNA-1;augustus_masked-scaffold_12-processed-gene-37.3-mRNA-1;maker-scaffold_12-snap-gene-8.134-mRNA-1;maker-scaffold_41-snap-gene-5.41-mRNA-1…	1.38841
Insect	epiGBS	GO:0010629	negative regulation of gene expression	26/837	390/17712	0.0493486	0.0493486	0.705633	AT1G08620.3;AT1G24706.1;AT2G28190.2;AT3G60500.1;AT1G19100.2;AT1G31280.2;AT1G19100.1;AT5G43990.1;AT5G21160.2;AT3G02830.2;AT5G16260.2;AT3G58580.1;AT3G13300.2;AT2G27100.1;AT1G51510.2;AT4G32175.2;AT5G63110.2;AT5G50780.3;AT5G19400.1;AT4G29830.1;AT1G55150.3;AT5G22010.1;AT4G27650.2;AT5G44280.2;AT1G17760.1;AT3G24440.2	26	BP	Any process that decreases the frequency, rate or extent of gene expression. Gene expression is the process in which a gene's coding sequence is converted into a mature gene product or products (proteins or RNA). This includes the production of an RNA transcript as well as any processing to produce a mature RNA product or an mRNA or circRNA (for protein-coding genes) and the translation of that m…	837	17712	390	18.4299	maker-scaffold_24-augustus-gene-3.78-mRNA-1;maker-scaffold_24-snap-gene-23.45-mRNA-1;maker-scaffold_7-augustus-gene-2.65-mRNA-1;maker-scaffold_7-snap-gene-23.104-mRNA-1;maker-scaffold_21-snap-gene-12.84-mRNA-1;maker-scaffold_21-augustus-gene-22.91-mRNA-1;maker-scaffold_19-snap-gene-12.128-mRNA-1;maker-scaffold_34-augustus-gene-12.75-mRNA-1;maker-scaffold_32-snap-gene-15.68-mRNA-1;snap_masked-scaf…	1.41075
Insect	epiGBS	GO:0007018	microtubule-based movement	7/837	71/17712	0.0499383	0.0499383	0.705633	AT2G36200.2;AT3G12020.1;AT1G11060.1;AT3G23670.1;AT1G11060.2;AT2G37420.1;AT1G63640.2	7	BP	A microtubule-based process that results in the movement of organelles, other microtubules, or other cellular components. Examples include motor-driven movement along microtubules and movement driven by polymerization or depolymerization of microtubules.	837	17712	71	3.35518	maker-scaffold_8-snap-gene-26.106-mRNA-1;maker-scaffold_17-snap-gene-16.92-mRNA-1;maker-scaffold_15-augustus-gene-24.58-mRNA-1;maker-scaffold_3-augustus-gene-53.104-mRNA-1;maker-scaffold_20-snap-gene-20.63-mRNA-1;snap_masked-scaffold_4-processed-gene-41.34-mRNA-1;maker-scaffold_26-snap-gene-22.59-mRNA-1	2.08632
Insect	epiGBS	GO:0016773	phosphotransferase activity, alcohol group as acceptor	88/856	1301/18360	0.000252929	0.000252929	0.157082	AT4G27290.12;AT1G11300.2;AT3G21070.2;AT1G31420.2;AT5G60550.1;AT1G18390.3;AT5G07920.1;AT2G01820.1;AT3G53570.1;AT1G07910.1;AT2G18730.1;AT5G57440.1;AT5G26150.1;AT1G79570.1;AT3G59410.1;AT5G01020.1;AT2G37050.3;AT3G13690.4;AT1G56130.5;AT3G58640.2;AT3G17770.1;AT1G08720.2;AT4G35780.2;AT5G10530.5;AT1G80870.2;AT1G11410.1;AT4G22130.1;AT4G35360.1;AT4G08500.1;AT1G71810.1;AT2G20470.1;AT2G24130.2;AT1G12580.1;AT…	88	MF	Catalysis of the transfer of a phosphorus-containing group from one compound (donor) to an alcohol group (acceptor).	856	18360	1301	60.6566	maker-scaffold_10-augustus-gene-42.45-mRNA-1;maker-scaffold_10-snap-gene-42.58-mRNA-1;maker-scaffold_9-augustus-gene-14.82-mRNA-1;maker-scaffold_6-augustus-gene-33.106-mRNA-1;maker-scaffold_7-snap-gene-7.82-mRNA-1;maker-scaffold_31-snap-gene-7.52-mRNA-1;maker-scaffold_59-augustus-gene-1.25-mRNA-1;maker-scaffold_17-augustus-gene-21.46-mRNA-1;maker-scaffold_17-augustus-gene-25.64-mRNA-1;augustus_ma…	1.45079
Insect	epiGBS	GO:0004674	protein serine/threonine kinase activity	65/856	922/18360	0.000571211	0.000571211	0.175549	AT4G27290.12;AT1G11300.2;AT1G31420.2;AT5G60550.1;AT1G18390.3;AT2G01820.1;AT3G53570.1;AT3G59410.1;AT5G01020.1;AT2G37050.3;AT3G13690.4;AT1G56130.5;AT3G58640.2;AT1G08720.2;AT4G35780.2;AT5G10530.5;AT1G80870.2;AT1G11410.1;AT4G08500.1;AT2G20470.1;AT2G24130.2;AT1G12580.1;AT1G53050.5;AT1G29750.4;AT3G06030.2;AT1G16670.2;AT3G53810.1;AT4G14480.2;AT2G24130.4;AT1G66150.3;AT1G72710.2;AT1G28390.1;AT3G20860.5;AT…	65	MF	Catalysis of the reactions: ATP + protein serine = ADP + protein serine phosphate, and ATP + protein threonine = ADP + protein threonine phosphate.	856	18360	922	42.9865	maker-scaffold_10-augustus-gene-42.45-mRNA-1;maker-scaffold_10-snap-gene-42.58-mRNA-1;maker-scaffold_6-augustus-gene-33.106-mRNA-1;maker-scaffold_7-snap-gene-7.82-mRNA-1;maker-scaffold_31-snap-gene-7.52-mRNA-1;maker-scaffold_17-augustus-gene-21.46-mRNA-1;maker-scaffold_17-augustus-gene-25.64-mRNA-1;maker-scaffold_14-augustus-gene-32.79-mRNA-1;maker-scaffold_4-augustus-gene-28.115-mRNA-1;maker-sca…	1.5121
Insect	epiGBS	GO:0140098	catalytic activity, acting on RNA	36/856	449/18360	0.00113669	0.00113669	0.175549	AT1G55870.1;AT5G60040.1;AT3G27180.1;AT3G16200.2;AT1G79950.2;AT3G60500.1;AT1G73875.1;AT1G07910.1;AT4G17300.1;AT5G61140.1;AT5G52470.3;AT1G48650.1;AT1G10930.2;AT2G17510.1;AT1G58060.1;AT2G47300.1;AT2G25840.1;AT1G27880.2;AT4G14660.1;AT4G14790.1;AT2G40410.1;AT3G56120.1;AT2G25870.1;AT3G58580.1;AT5G01230.1;AT5G13830.2;AT3G04600.1;AT5G52470.2;AT1G25350.1;AT1G26370.1;AT3G02320.1;AT2G47680.2;AT1G55150.3;AT5…	36	MF	NA	856	18360	449	20.9338	maker-scaffold_10-augustus-gene-17.55-mRNA-1;maker-scaffold_10-snap-gene-1.54-mRNA-1;maker-scaffold_9-snap-gene-48.74-mRNA-1;snap_masked-scaffold_6-processed-gene-63.36-mRNA-1;maker-scaffold_6-snap-gene-59.48-mRNA-1;maker-scaffold_7-snap-gene-23.104-mRNA-1;maker-scaffold_31-snap-gene-5.53-mRNA-1;augustus_masked-scaffold_17-processed-gene-27.10-mRNA-1;maker-scaffold_14-snap-gene-33.113-mRNA-1;make…	1.71971
Insect	epiGBS	GO:0016301	kinase activity	91/856	1436/18360	0.00159397	0.00159397	0.175549	AT4G27290.12;AT1G11300.2;AT3G21070.2;AT1G31420.2;AT5G60550.1;AT1G18390.3;AT5G07920.1;AT2G01820.1;AT3G53570.1;AT1G07910.1;AT2G18730.1;AT5G57440.1;AT5G26150.1;AT1G79570.1;AT3G59410.1;AT5G01020.1;AT2G37050.3;AT3G13690.4;AT1G56130.5;AT3G58640.2;AT3G17770.1;AT1G08720.2;AT4G35780.2;AT5G10530.5;AT1G80870.2;AT1G11410.1;AT4G22130.1;AT4G35360.1;AT4G08500.1;AT1G71810.1;AT2G20470.1;AT2G24130.2;AT1G12580.1;AT…	91	MF	Catalysis of the transfer of a phosphate group, usually from ATP, to a substrate molecule.	856	18360	1436	66.9508	maker-scaffold_10-augustus-gene-42.45-mRNA-1;maker-scaffold_10-snap-gene-42.58-mRNA-1;maker-scaffold_9-augustus-gene-14.82-mRNA-1;maker-scaffold_6-augustus-gene-33.106-mRNA-1;maker-scaffold_7-snap-gene-7.82-mRNA-1;maker-scaffold_31-snap-gene-7.52-mRNA-1;maker-scaffold_59-augustus-gene-1.25-mRNA-1;maker-scaffold_17-augustus-gene-21.46-mRNA-1;maker-scaffold_17-augustus-gene-25.64-mRNA-1;augustus_ma…	1.35921
Insect	epiGBS	GO:0016713	oxidoreductase activity, acting on paired donors, with incorporation or reduction of molecular oxygen, reduced iron-sulfur protein as one donor, and incorporation of one atom of oxygen	4/856	12/18360	0.00171942	0.00171942	0.175549	AT2G45970.1;AT5G58860.1;AT5G67030.1;AT2G27690.3	4	MF	Catalysis of an oxidation-reduction (redox) reaction in which hydrogen or electrons are transferred from reduced iron-sulfur protein and one other donor, and one atom of oxygen is incorporated into one donor.	856	18360	12	0.559477	augustus_masked-scaffold_3-processed-gene-30.11-mRNA-1;augustus_masked-scaffold_7-processed-gene-22.0-mRNA-1;maker-scaffold_18-augustus-gene-13.58-mRNA-1;augustus_masked-scaffold_5-processed-gene-62.15-mRNA-1	7.14953
Insect	epiGBS	GO:0046912	transferase activity, transferring acyl groups, acyl groups converted into alkyl on transfer	4/856	12/18360	0.00171942	0.00171942	0.175549	AT2G44350.1;AT1G09430.2;AT2G42790.1;AT5G49460.1	4	MF	Catalysis of the transfer of an acyl group from one compound (donor) to another (acceptor), with the acyl group being converted into alkyl on transfer.	856	18360	12	0.559477	augustus_masked-scaffold_9-processed-gene-3.11-mRNA-1;maker-scaffold_44-snap-gene-9.114-mRNA-1;maker-scaffold_17-augustus-gene-31.40-mRNA-1;maker-scaffold_11-snap-gene-33.105-mRNA-1	7.14953
Insect	epiGBS	GO:0016627	oxidoreductase activity, acting on the CH-CH group of donors	13/856	111/18360	0.00197865	0.00197865	0.175549	AT1G75280.3;AT1G26320.2;AT4G14210.2;AT5G23300.2;AT3G47390.1;AT1G23740.2;AT3G45140.5;AT3G06810.1;AT4G14210.1;AT3G45300.1;AT4G24220.3;AT3G17810.1;AT4G16760.1	13	MF	Catalysis of an oxidation-reduction (redox) reaction in which a CH-CH group acts as a hydrogen or electron donor and reduces a hydrogen or electron acceptor.	856	18360	111	5.17516	maker-scaffold_14-snap-gene-31.111-mRNA-1;maker-scaffold_53-snap-gene-7.132-mRNA-1;maker-scaffold_34-snap-gene-3.69-mRNA-1;snap_masked-scaffold_28-processed-gene-2.56-mRNA-1;maker-scaffold_41-snap-gene-5.41-mRNA-1;maker-scaffold_45-augustus-gene-3.42-mRNA-1;maker-scaffold_52-augustus-gene-7.88-mRNA-1;maker-scaffold_48-augustus-gene-4.43-mRNA-1;maker-scaffold_3-augustus-gene-53.102-mRNA-1;maker-sc…	2.512
Insect	epiGBS	GO:0004672	protein kinase activity	74/856	1139/18360	0.00230975	0.00230975	0.17931	AT4G27290.12;AT1G11300.2;AT1G31420.2;AT5G60550.1;AT1G18390.3;AT2G01820.1;AT3G53570.1;AT5G26150.1;AT1G79570.1;AT3G59410.1;AT5G01020.1;AT2G37050.3;AT3G13690.4;AT1G56130.5;AT3G58640.2;AT1G08720.2;AT4G35780.2;AT5G10530.5;AT1G80870.2;AT1G11410.1;AT4G22130.1;AT4G08500.1;AT1G71810.1;AT2G20470.1;AT2G24130.2;AT1G12580.1;AT1G53730.1;AT1G53050.5;AT1G29750.4;AT3G06030.2;AT5G05510.2;AT1G16670.2;AT3G53810.1;AT…	74	MF	Catalysis of the phosphorylation of an amino acid residue in a protein, usually according to the reaction: a protein + ATP = a phosphoprotein + ADP.	856	18360	1139	53.1037	maker-scaffold_10-augustus-gene-42.45-mRNA-1;maker-scaffold_10-snap-gene-42.58-mRNA-1;maker-scaffold_6-augustus-gene-33.106-mRNA-1;maker-scaffold_7-snap-gene-7.82-mRNA-1;maker-scaffold_31-snap-gene-7.52-mRNA-1;maker-scaffold_17-augustus-gene-21.46-mRNA-1;maker-scaffold_17-augustus-gene-25.64-mRNA-1;snap_masked-scaffold_13-processed-gene-38.5-mRNA-1;maker-scaffold_14-augustus-gene-6.51-mRNA-1;make…	1.3935
Insect	epiGBS	GO:0016407	acetyltransferase activity	14/856	129/18360	0.00278439	0.00278439	0.192139	AT5G58600.2;AT2G39020.2;AT3G52200.1;AT3G01460.1;AT4G35640.2;AT2G23060.1;AT2G38130.2;AT1G32750.1;AT4G28030.1;AT2G30900.1;AT3G52030.1;AT3G25860.2;AT3G62390.2;AT3G14850.1	14	MF	Catalysis of the transfer of an acetyl group to an acceptor molecule.	856	18360	129	6.01438	maker-scaffold_9-augustus-gene-23.108-mRNA-1;augustus_masked-scaffold_11-processed-gene-10.3-mRNA-1;maker-scaffold_11-augustus-gene-6.95-mRNA-1;maker-scaffold_27-augustus-gene-3.53-mRNA-1;snap_masked-scaffold_18-processed-gene-31.23-mRNA-1;maker-scaffold_18-augustus-gene-8.40-mRNA-1;maker-scaffold_22-augustus-gene-19.93-mRNA-1;maker-scaffold_14-snap-gene-27.81-mRNA-1;maker-scaffold_8-augustus-gen…	2.32775
Insect	epiGBS	GO:0003916	DNA topoisomerase activity	4/856	14/18360	0.00322703	0.00322703	0.199612	AT5G04130.2;AT2G32000.1;AT3G10690.1;AT5G55310.1	4	MF	Catalysis of the transient cleavage and passage of individual DNA strands or double helices through one another, resulting a topological transformation in double-stranded DNA.	856	18360	14	0.652723	maker-scaffold_4-snap-gene-59.57-mRNA-1;maker-scaffold_3-snap-gene-53.128-mRNA-1;maker-scaffold_5-snap-gene-64.172-mRNA-1;maker-scaffold_10-augustus-gene-13.32-mRNA-1	6.12817
Insect	epiGBS	GO:0016772	transferase activity, transferring phosphorus-containing groups	99/856	1639/18360	0.00432207	0.00432207	0.199612	AT4G27290.12;AT1G11300.2;AT5G60040.1;AT3G21070.2;AT3G16200.2;AT1G31420.2;AT5G60550.1;AT1G18390.3;AT5G07920.1;AT2G01820.1;AT3G53570.1;AT1G07910.1;AT2G18730.1;AT5G57440.1;AT5G26150.1;AT1G79570.1;AT3G59410.1;AT5G01020.1;AT2G37050.3;AT3G13690.4;AT1G56130.5;AT1G05610.2;AT3G58640.2;AT3G17770.1;AT2G34970.1;AT1G08720.2;AT4G35780.2;AT5G10530.5;AT1G80870.2;AT1G11410.1;AT4G22130.1;AT4G35360.1;AT2G02500.1;AT…	99	MF	Catalysis of the transfer of a phosphorus-containing group from one compound (donor) to another (acceptor).	856	18360	1639	76.4153	maker-scaffold_10-augustus-gene-42.45-mRNA-1;maker-scaffold_10-snap-gene-42.58-mRNA-1;maker-scaffold_10-snap-gene-1.54-mRNA-1;maker-scaffold_9-augustus-gene-14.82-mRNA-1;snap_masked-scaffold_6-processed-gene-63.36-mRNA-1;maker-scaffold_6-augustus-gene-33.106-mRNA-1;maker-scaffold_7-snap-gene-7.82-mRNA-1;maker-scaffold_31-snap-gene-7.52-mRNA-1;maker-scaffold_59-augustus-gene-1.25-mRNA-1;maker-scaf…	1.29555
Insect	epiGBS	GO:0019829	ATPase-coupled cation transmembrane transporter activity	9/856	70/18360	0.00506604	0.00506604	0.199612	AT4G11150.2;AT4G33520.2;AT1G10130.2;AT3G21180.1;AT4G20990.2;AT4G33520.1;AT3G63380.5;AT1G63440.1;AT5G23630.1	9	MF	Enables the transfer of a solute or solutes from one side of a membrane to the other according to the reaction: ATP + H2O + cation(out) = ADP + phosphate + cation(in).	856	18360	70	3.26362	maker-scaffold_24-augustus-gene-5.51-mRNA-1;maker-scaffold_64-augustus-gene-3.76-mRNA-1;maker-scaffold_3-snap-gene-7.91-mRNA-1;augustus_masked-scaffold_5-processed-gene-65.29-mRNA-1;maker-scaffold_4-augustus-gene-55.52-mRNA-1;maker-scaffold_32-snap-gene-5.59-mRNA-1;augustus_masked-scaffold_28-processed-gene-16.13-mRNA-1;augustus_masked-scaffold_52-processed-gene-6.13-mRNA-1;augustus_masked-scaffo…	2.75768
Insect	epiGBS	GO:0140097	catalytic activity, acting on DNA	20/856	228/18360	0.00510494	0.00510494	0.199612	AT1G79950.2;AT5G44800.4;AT1G08130.1;AT3G18524.1;AT5G61140.1;AT5G04130.2;AT1G10930.2;AT1G66730.1;AT5G44680.3;AT2G32000.1;AT1G27880.2;AT4G14790.1;AT3G10690.1;AT5G55310.1;AT2G40410.1;AT3G24495.1;AT2G47680.2;AT5G22010.1;AT5G67100.1;AT5G22750.1	20	MF	NA	856	18360	228	10.6301	maker-scaffold_6-snap-gene-59.48-mRNA-1;maker-scaffold_6-augustus-gene-31.82-mRNA-1;maker-scaffold_7-snap-gene-2.78-mRNA-1;maker-scaffold_31-augustus-gene-3.35-mRNA-1;maker-scaffold_19-snap-gene-25.62-mRNA-1;maker-scaffold_4-snap-gene-59.57-mRNA-1;maker-scaffold_76-snap-gene-1.91-mRNA-1;maker-scaffold_15-snap-gene-1.68-mRNA-1;maker-scaffold_2-augustus-gene-33.92-mRNA-1;maker-scaffold_3-snap-gene-…	1.88146
Insect	epiGBS	GO:0042054	histone methyltransferase activity	7/856	46/18360	0.00510579	0.00510579	0.199612	AT5G06620.2;AT4G15180.2;AT5G43990.1;AT5G52470.3;AT5G13960.2;AT5G52470.2;AT3G61740.1	7	MF	Catalysis of the reaction: S-adenosyl-L-methionine + histone = S-adenosyl-L-homocysteine + methyl-histone. Histone methylation generally occurs on either an arginine or lysine residue.	856	18360	46	2.14466	maker-scaffold_8-augustus-gene-32.87-mRNA-1;maker-scaffold_51-augustus-gene-2.41-mRNA-1;maker-scaffold_34-augustus-gene-12.75-mRNA-1;maker-scaffold_25-snap-gene-18.70-mRNA-1;maker-scaffold_3-augustus-gene-51.98-mRNA-1;maker-scaffold_21-augustus-gene-30.122-mRNA-1;maker-scaffold_1-snap-gene-62.81-mRNA-1	3.26392
Insect	epiGBS	GO:0003951	NAD+ kinase activity	4/856	16/18360	0.00544685	0.00544685	0.199612	AT3G21070.2;AT5G07920.1;AT2G18730.1;AT4G21540.1	4	MF	Catalysis of the reaction: ATP + NAD(+) = ADP + 2 H(+) + NADP(+).	856	18360	16	0.745969	maker-scaffold_9-augustus-gene-14.82-mRNA-1;maker-scaffold_59-augustus-gene-1.25-mRNA-1;maker-scaffold_13-augustus-gene-16.52-mRNA-1;maker-scaffold_20-augustus-gene-23.83-mRNA-1	5.36215
Insect	epiGBS	GO:0008094	DNA-dependent ATPase activity	13/856	125/18360	0.00557245	0.00557245	0.199612	AT1G79950.2;AT5G44800.4;AT3G18524.1;AT5G61140.1;AT5G04130.2;AT1G10930.2;AT1G27880.2;AT4G14790.1;AT3G10690.1;AT3G24495.1;AT2G47680.2;AT5G22010.1;AT5G22750.1	13	MF	Catalysis of the reaction: ATP + H2O = ADP + phosphate; this reaction requires the presence of single- or double-stranded DNA, and it drives another reaction.	856	18360	125	5.82789	maker-scaffold_6-snap-gene-59.48-mRNA-1;maker-scaffold_6-augustus-gene-31.82-mRNA-1;maker-scaffold_31-augustus-gene-3.35-mRNA-1;maker-scaffold_19-snap-gene-25.62-mRNA-1;maker-scaffold_4-snap-gene-59.57-mRNA-1;maker-scaffold_76-snap-gene-1.91-mRNA-1;maker-scaffold_5-snap-gene-0.99-mRNA-1;maker-scaffold_5-augustus-gene-11.104-mRNA-1;maker-scaffold_5-snap-gene-64.172-mRNA-1;maker-scaffold_4-augustus…	2.23065
Insect	epiGBS	GO:0015662	ion transmembrane transporter activity, phosphorylative mechanism	9/856	72/18360	0.00610677	0.00610677	0.199612	AT4G11150.2;AT1G59820.1;AT4G33520.2;AT1G10130.2;AT3G21180.1;AT4G20990.2;AT4G33520.1;AT3G63380.5;AT1G63440.1	9	MF	Enables the transfer of a solute or solutes from one side of a membrane to the other according to the reaction: ATP + H2O = ADP + phosphate, to directly drive the transport of ions across a membrane. The reaction is characterized by the transient formation of a high-energy aspartyl-phosphoryl-enzyme intermediate.	856	18360	72	3.35686	maker-scaffold_24-augustus-gene-5.51-mRNA-1;augustus_masked-scaffold_37-processed-gene-5.8-mRNA-1;maker-scaffold_64-augustus-gene-3.76-mRNA-1;maker-scaffold_3-snap-gene-7.91-mRNA-1;augustus_masked-scaffold_5-processed-gene-65.29-mRNA-1;maker-scaffold_4-augustus-gene-55.52-mRNA-1;maker-scaffold_32-snap-gene-5.59-mRNA-1;augustus_masked-scaffold_28-processed-gene-16.13-mRNA-1;augustus_masked-scaffol…	2.68107
Insect	epiGBS	GO:0032182	ubiquitin-like protein binding	9/856	72/18360	0.00610677	0.00610677	0.199612	AT3G18860.2;AT5G53330.2;AT3G12760.1;AT3G02540.4;AT1G80670.2;AT5G16880.1;AT3G05090.1;AT4G04210.3;AT3G02540.3	9	MF	Interacting selectively and non-covalently with a small conjugating protein such as ubiquitin or a ubiquitin-like protein.	856	18360	72	3.35686	maker-scaffold_7-snap-gene-43.123-mRNA-1;maker-scaffold_31-augustus-gene-16.73-mRNA-1;maker-scaffold_11-augustus-gene-26.87-mRNA-1;maker-scaffold_57-augustus-gene-2.47-mRNA-1;snap_masked-scaffold_6-processed-gene-0.33-mRNA-1;maker-scaffold_24-augustus-gene-21.44-mRNA-1;maker-scaffold_28-augustus-gene-18.96-mRNA-1;maker-scaffold_60-augustus-gene-4.104-mRNA-1;maker-scaffold_5-augustus-gene-27.67-mR…	2.68107
Insect	epiGBS	GO:0140358	P-type transmembrane transporter activity	9/856	72/18360	0.00610677	0.00610677	0.199612	AT4G11150.2;AT1G59820.1;AT4G33520.2;AT1G10130.2;AT3G21180.1;AT4G20990.2;AT4G33520.1;AT3G63380.5;AT1G63440.1	9	MF	NA	856	18360	72	3.35686	maker-scaffold_24-augustus-gene-5.51-mRNA-1;augustus_masked-scaffold_37-processed-gene-5.8-mRNA-1;maker-scaffold_64-augustus-gene-3.76-mRNA-1;maker-scaffold_3-snap-gene-7.91-mRNA-1;augustus_masked-scaffold_5-processed-gene-65.29-mRNA-1;maker-scaffold_4-augustus-gene-55.52-mRNA-1;maker-scaffold_32-snap-gene-5.59-mRNA-1;augustus_masked-scaffold_28-processed-gene-16.13-mRNA-1;augustus_masked-scaffol…	2.68107
Insect	epiGBS	GO:0004386	helicase activity	17/856	188/18360	0.00699425	0.00699425	0.21719	AT1G79950.2;AT5G44800.4;AT5G61140.1;AT4G15570.1;AT1G48650.1;AT1G10930.2;AT1G65780.1;AT1G58060.1;AT2G19120.1;AT1G27880.2;AT4G14790.1;AT1G16800.1;AT1G26370.1;AT2G47680.2;AT1G55150.3;AT4G09730.1;AT5G22750.1	17	MF	Catalysis of the reaction: ATP + H2O = ADP + phosphate, to drive the unwinding of a DNA or RNA helix.	856	18360	188	8.76514	maker-scaffold_6-snap-gene-59.48-mRNA-1;maker-scaffold_6-augustus-gene-31.82-mRNA-1;maker-scaffold_19-snap-gene-25.62-mRNA-1;maker-scaffold_40-snap-gene-7.62-mRNA-1;maker-scaffold_26-augustus-gene-19.41-mRNA-1;maker-scaffold_76-snap-gene-1.91-mRNA-1;maker-scaffold_15-snap-gene-9.65-mRNA-1;maker-scaffold_16-snap-gene-4.102-mRNA-1;maker-scaffold_1-snap-gene-32.90-mRNA-1;maker-scaffold_5-snap-gene-0…	1.9395
Insect	epiGBS	GO:0015248	sterol transporter activity	3/856	10/18360	0.00947291	0.00947291	0.271138	AT1G13170.1;AT4G08180.1;AT4G08180.2	3	MF	Enables the directed movement of sterols into, out of or within a cell, or between cells. Sterol are steroids with one or more hydroxyl groups and a hydrocarbon side-chain in the molecule.	856	18360	10	0.466231	maker-scaffold_25-augustus-gene-14.54-mRNA-1;augustus_masked-scaffold_12-processed-gene-33.9-mRNA-1;maker-scaffold_1-snap-gene-30.67-mRNA-1	6.43458
Insect	epiGBS	GO:0004712	protein serine/threonine/tyrosine kinase activity	8/856	65/18360	0.0103938	0.0103938	0.271138	AT3G53570.1;AT1G79570.1;AT1G08720.2;AT4G35780.2;AT1G73500.2;AT4G24740.2;AT1G77720.2;AT4G24480.1	8	MF	Catalysis of the reactions: ATP + a protein serine = ADP + protein serine phosphate; ATP + a protein threonine = ADP + protein threonine phosphate; and ATP + a protein tyrosine = ADP + protein tyrosine phosphate.	856	18360	65	3.0305	maker-scaffold_17-augustus-gene-25.64-mRNA-1;maker-scaffold_14-augustus-gene-6.51-mRNA-1;snap_masked-scaffold_28-processed-gene-18.43-mRNA-1;maker-scaffold_12-snap-gene-24.86-mRNA-1;augustus_masked-scaffold_31-processed-gene-12.18-mRNA-1;maker-scaffold_21-augustus-gene-12.66-mRNA-1;maker-scaffold_12-augustus-gene-33.77-mRNA-1;augustus_masked-scaffold_1-processed-gene-40.2-mRNA-1	2.63983
Insect	epiGBS	GO:0003724	RNA helicase activity	11/856	106/18360	0.0104779	0.0104779	0.271138	AT1G79950.2;AT5G61140.1;AT1G48650.1;AT1G10930.2;AT1G58060.1;AT1G27880.2;AT4G14790.1;AT1G26370.1;AT2G47680.2;AT1G55150.3;AT4G09730.1	11	MF	Catalysis of the reaction: ATP + H2O = ADP + phosphate; this reaction drives the unwinding of an RNA helix.	856	18360	106	4.94205	maker-scaffold_6-snap-gene-59.48-mRNA-1;maker-scaffold_19-snap-gene-25.62-mRNA-1;maker-scaffold_26-augustus-gene-19.41-mRNA-1;maker-scaffold_76-snap-gene-1.91-mRNA-1;maker-scaffold_16-snap-gene-4.102-mRNA-1;maker-scaffold_5-snap-gene-0.99-mRNA-1;maker-scaffold_5-augustus-gene-11.104-mRNA-1;maker-scaffold_11-snap-gene-30.90-mRNA-1;maker-scaffold_51-augustus-gene-5.49-mRNA-1;maker-scaffold_58-snap-…	2.2258
Insect	epiGBS	GO:0008186	RNA-dependent ATPase activity	11/856	106/18360	0.0104779	0.0104779	0.271138	AT1G79950.2;AT5G61140.1;AT1G48650.1;AT1G10930.2;AT1G58060.1;AT1G27880.2;AT4G14790.1;AT1G26370.1;AT2G47680.2;AT1G55150.3;AT4G09730.1	11	MF	Catalysis of the reaction: ATP + H2O = ADP + phosphate; this reaction requires the presence of RNA, and it drives another reaction.	856	18360	106	4.94205	maker-scaffold_6-snap-gene-59.48-mRNA-1;maker-scaffold_19-snap-gene-25.62-mRNA-1;maker-scaffold_26-augustus-gene-19.41-mRNA-1;maker-scaffold_76-snap-gene-1.91-mRNA-1;maker-scaffold_16-snap-gene-4.102-mRNA-1;maker-scaffold_5-snap-gene-0.99-mRNA-1;maker-scaffold_5-augustus-gene-11.104-mRNA-1;maker-scaffold_11-snap-gene-30.90-mRNA-1;maker-scaffold_51-augustus-gene-5.49-mRNA-1;maker-scaffold_58-snap-…	2.2258
Insect	epiGBS	GO:0043130	ubiquitin binding	8/856	66/18360	0.0113584	0.0113584	0.282167	AT3G18860.2;AT5G53330.2;AT3G02540.4;AT1G80670.2;AT5G16880.1;AT3G05090.1;AT4G04210.3;AT3G02540.3	8	MF	Interacting selectively and non-covalently with ubiquitin, a protein that when covalently bound to other cellular proteins marks them for proteolytic degradation.	856	18360	66	3.07712	maker-scaffold_7-snap-gene-43.123-mRNA-1;maker-scaffold_31-augustus-gene-16.73-mRNA-1;maker-scaffold_57-augustus-gene-2.47-mRNA-1;snap_masked-scaffold_6-processed-gene-0.33-mRNA-1;maker-scaffold_24-augustus-gene-21.44-mRNA-1;maker-scaffold_28-augustus-gene-18.96-mRNA-1;maker-scaffold_60-augustus-gene-4.104-mRNA-1;maker-scaffold_5-augustus-gene-27.67-mRNA-1	2.59983
Insect	epiGBS	GO:0008173	RNA methyltransferase activity	7/856	56/18360	0.014835	0.014835	0.330276	AT3G27180.1;AT5G52470.3;AT3G56120.1;AT5G01230.1;AT5G13830.2;AT5G52470.2;AT3G02320.1	7	MF	Catalysis of the transfer of a methyl group from a donor to a nucleoside residue in an RNA molecule.	856	18360	56	2.61089	maker-scaffold_9-snap-gene-48.74-mRNA-1;maker-scaffold_25-snap-gene-18.70-mRNA-1;maker-scaffold_13-augustus-gene-27.41-mRNA-1;maker-scaffold_41-augustus-gene-7.38-mRNA-1;augustus_masked-scaffold_5-processed-gene-51.12-mRNA-1;maker-scaffold_21-augustus-gene-30.122-mRNA-1;maker-scaffold_27-augustus-gene-18.92-mRNA-1	2.68107
Insect	epiGBS	GO:0009881	photoreceptor activity	4/856	21/18360	0.0148904	0.0148904	0.330276	AT5G57360.2;AT1G68050.2;AT2G18790.1;AT5G63860.1	4	MF	The function of absorbing and responding to incidental electromagnetic radiation, particularly visible light. The response may involve a change in conformation.	856	18360	21	0.979085	maker-scaffold_8-augustus-gene-50.34-mRNA-1;maker-scaffold_5-augustus-gene-19.90-mRNA-1;maker-scaffold_11-snap-gene-33.104-mRNA-1;augustus_masked-scaffold_14-processed-gene-23.0-mRNA-1	4.08545
Insect	epiGBS	GO:0032050	clathrin heavy chain binding	4/856	21/18360	0.0148904	0.0148904	0.330276	AT2G40060.1;AT5G35200.2;AT5G35200.1;AT2G20760.1	4	MF	Interacting selectively and non-covalently with a clathrin heavy chain.	856	18360	21	0.979085	maker-scaffold_11-augustus-gene-20.76-mRNA-1;snap_masked-scaffold_13-processed-gene-7.58-mRNA-1;maker-scaffold_4-augustus-gene-48.36-mRNA-1;maker-scaffold_15-snap-gene-24.79-mRNA-1	4.08545
Insect	epiGBS	GO:0016730	oxidoreductase activity, acting on iron-sulfur proteins as donors	3/856	12/18360	0.0161989	0.0161989	0.336459	AT5G59400.1;AT4G05390.1;AT1G15140.2	3	MF	Catalysis of an oxidation-reduction (redox) reaction in which an iron-sulfur protein acts as a hydrogen or electron donor and reduces a hydrogen or electron acceptor.	856	18360	12	0.559477	maker-scaffold_7-snap-gene-18.95-mRNA-1;maker-scaffold_10-augustus-gene-19.49-mRNA-1;maker-scaffold_5-augustus-gene-23.89-mRNA-1	5.36215
Insect	epiGBS	GO:0008080	N-acetyltransferase activity	7/856	57/18360	0.0162527	0.0162527	0.336459	AT2G39020.2;AT3G01460.1;AT2G23060.1;AT2G38130.2;AT1G32750.1;AT4G28030.1;AT3G52030.1	7	MF	Catalysis of the transfer of an acetyl group to a nitrogen atom on the acceptor molecule.	856	18360	57	2.65752	augustus_masked-scaffold_11-processed-gene-10.3-mRNA-1;maker-scaffold_27-augustus-gene-3.53-mRNA-1;maker-scaffold_18-augustus-gene-8.40-mRNA-1;maker-scaffold_22-augustus-gene-19.93-mRNA-1;maker-scaffold_14-snap-gene-27.81-mRNA-1;maker-scaffold_8-augustus-gene-43.48-mRNA-1;maker-scaffold_7-augustus-gene-26.110-mRNA-1	2.63404
Insect	epiGBS	GO:0016410	N-acyltransferase activity	8/856	72/18360	0.018581	0.018581	0.360934	AT2G39020.2;AT3G01460.1;AT2G23060.1;AT2G38130.2;AT1G32750.1;AT4G28030.1;AT3G52030.1;AT3G19260.2	8	MF	Catalysis of the transfer of an acyl group to a nitrogen atom on the acceptor molecule.	856	18360	72	3.35686	augustus_masked-scaffold_11-processed-gene-10.3-mRNA-1;maker-scaffold_27-augustus-gene-3.53-mRNA-1;maker-scaffold_18-augustus-gene-8.40-mRNA-1;maker-scaffold_22-augustus-gene-19.93-mRNA-1;maker-scaffold_14-snap-gene-27.81-mRNA-1;maker-scaffold_8-augustus-gene-43.48-mRNA-1;maker-scaffold_7-augustus-gene-26.110-mRNA-1;maker-scaffold_7-augustus-gene-40.109-mRNA-1	2.38318
Insect	epiGBS	GO:0008170	N-methyltransferase activity	9/856	87/18360	0.0199305	0.0199305	0.360934	AT1G66680.1;AT5G06620.2;AT4G15180.2;AT5G43990.1;AT5G52470.3;AT5G13960.2;AT5G52470.2;AT3G02320.1;AT3G61740.1	9	MF	Catalysis of the transfer of a methyl group to the nitrogen atom of an acceptor molecule.	856	18360	87	4.05621	maker-scaffold_19-augustus-gene-22.40-mRNA-1;maker-scaffold_8-augustus-gene-32.87-mRNA-1;maker-scaffold_51-augustus-gene-2.41-mRNA-1;maker-scaffold_34-augustus-gene-12.75-mRNA-1;maker-scaffold_25-snap-gene-18.70-mRNA-1;maker-scaffold_3-augustus-gene-51.98-mRNA-1;maker-scaffold_21-augustus-gene-30.122-mRNA-1;maker-scaffold_27-augustus-gene-18.92-mRNA-1;maker-scaffold_1-snap-gene-62.81-mRNA-1	2.21882
Insect	epiGBS	GO:0000339	RNA cap binding	3/856	13/18360	0.0203408	0.0203408	0.360934	AT5G18410.2;AT5G35620.2;AT4G18040.1	3	MF	Interacting selectively and non-covalently with a 7-methylguanosine (m7G) group or derivative located at the 5' end of an RNA molecule.	856	18360	13	0.6061	maker-scaffold_65-snap-gene-0.58-mRNA-1;maker-scaffold_5-augustus-gene-4.73-mRNA-1;maker-scaffold_20-augustus-gene-5.32-mRNA-1	4.94968
Insect	epiGBS	GO:0032934	sterol binding	3/856	13/18360	0.0203408	0.0203408	0.360934	AT1G13170.1;AT4G08180.1;AT4G08180.2	3	MF	Interacting selectively and non-covalently with a sterol, any steroid containing a hydroxy group in the 3 position, closely related to cholestan-3-ol.	856	18360	13	0.6061	maker-scaffold_25-augustus-gene-14.54-mRNA-1;augustus_masked-scaffold_12-processed-gene-33.9-mRNA-1;maker-scaffold_1-snap-gene-30.67-mRNA-1	4.94968
Insect	epiGBS	GO:0070402	NADPH binding	3/856	13/18360	0.0203408	0.0203408	0.360934	AT1G75280.3;AT3G58610.4;AT4G05390.1	3	MF	Interacting selectively and non-covalently with the reduced form, NADPH, of nicotinamide-adenine dinucleotide phosphate, a coenzyme involved in many redox and biosynthetic reactions.	856	18360	13	0.6061	maker-scaffold_14-snap-gene-31.111-mRNA-1;snap_masked-scaffold_20-processed-gene-19.57-mRNA-1;maker-scaffold_10-augustus-gene-19.49-mRNA-1	4.94968
Insect	epiGBS	GO:0008276	protein methyltransferase activity	8/856	76/18360	0.0249268	0.0249268	0.427479	AT1G66680.1;AT5G06620.2;AT4G15180.2;AT5G43990.1;AT5G52470.3;AT5G13960.2;AT5G52470.2;AT3G61740.1	8	MF	Catalysis of the transfer of a methyl group (CH3-) to a protein.	856	18360	76	3.54336	maker-scaffold_19-augustus-gene-22.40-mRNA-1;maker-scaffold_8-augustus-gene-32.87-mRNA-1;maker-scaffold_51-augustus-gene-2.41-mRNA-1;maker-scaffold_34-augustus-gene-12.75-mRNA-1;maker-scaffold_25-snap-gene-18.70-mRNA-1;maker-scaffold_3-augustus-gene-51.98-mRNA-1;maker-scaffold_21-augustus-gene-30.122-mRNA-1;maker-scaffold_1-snap-gene-62.81-mRNA-1	2.25775
Insect	epiGBS	GO:0045330	aspartyl esterase activity	6/856	49/18360	0.0256058	0.0256058	0.427479	AT3G14310.4;AT1G69940.3;AT3G59010.1;AT2G26450.1;AT5G47500.1;AT1G23200.1	6	MF	Catalysis of the hydrolysis of an ester bond by a mechanism involving a catalytically active aspartic acid residue.	856	18360	49	2.28453	maker-scaffold_23-snap-gene-6.77-mRNA-1;augustus_masked-scaffold_8-processed-gene-38.3-mRNA-1;maker-scaffold_3-augustus-gene-54.67-mRNA-1;maker-scaffold_23-augustus-gene-6.59-mRNA-1;maker-scaffold_2-augustus-gene-64.73-mRNA-1;maker-scaffold_5-snap-gene-20.113-mRNA-1	2.62636
Insect	epiGBS	GO:0022853	active ion transmembrane transporter activity	20/856	268/18360	0.0263358	0.0263358	0.427479	AT2G38290.2;AT4G11150.2;AT2G01980.1;AT5G11800.1;AT1G59820.1;AT4G33520.2;AT4G39080.1;AT1G10130.2;AT3G21180.1;AT4G20990.2;AT2G38290.10;AT4G33520.1;AT1G79900.1;AT5G41610.2;AT3G05030.2;AT5G33320.1;AT3G63380.5;AT1G63440.1;AT5G23630.1;AT4G31040.1	20	MF	Enables the transfer of an ion from one side of a membrane to the other up the solute's concentration gradient. This is carried out by binding the solute and undergoing a series of conformational changes. Transport works equally well in either direction.	856	18360	268	12.495	augustus_masked-scaffold_9-processed-gene-34.10-mRNA-1;maker-scaffold_24-augustus-gene-5.51-mRNA-1;maker-scaffold_11-snap-gene-46.176-mRNA-1;maker-scaffold_23-augustus-gene-5.40-mRNA-1;augustus_masked-scaffold_37-processed-gene-5.8-mRNA-1;maker-scaffold_64-augustus-gene-3.76-mRNA-1;maker-scaffold_12-snap-gene-8.134-mRNA-1;maker-scaffold_3-snap-gene-7.91-mRNA-1;augustus_masked-scaffold_5-processed…	1.60064
Insect	epiGBS	GO:0018024	histone-lysine N-methyltransferase activity	5/856	37/18360	0.0275638	0.0275638	0.427479	AT5G06620.2;AT4G15180.2;AT5G43990.1;AT5G13960.2;AT3G61740.1	5	MF	Catalysis of the reaction: S-adenosyl-L-methionine + histone L-lysine = S-adenosyl-L-homocysteine + histone N6-methyl-L-lysine. The methylation of peptidyl-lysine in histones forms N6-methyl-L-lysine, N6,N6-dimethyl-L-lysine and N6,N6,N6-trimethyl-L-lysine derivatives.	856	18360	37	1.72505	maker-scaffold_8-augustus-gene-32.87-mRNA-1;maker-scaffold_51-augustus-gene-2.41-mRNA-1;maker-scaffold_34-augustus-gene-12.75-mRNA-1;maker-scaffold_3-augustus-gene-51.98-mRNA-1;maker-scaffold_1-snap-gene-62.81-mRNA-1	2.89846
Insect	epiGBS	GO:0030599	pectinesterase activity	6/856	50/18360	0.0279906	0.0279906	0.427479	AT3G14310.4;AT1G69940.3;AT3G59010.1;AT2G26450.1;AT5G47500.1;AT1G23200.1	6	MF	Catalysis of the reaction: pectin + n H2O = n methanol + pectate.	856	18360	50	2.33115	maker-scaffold_23-snap-gene-6.77-mRNA-1;augustus_masked-scaffold_8-processed-gene-38.3-mRNA-1;maker-scaffold_3-augustus-gene-54.67-mRNA-1;maker-scaffold_23-augustus-gene-6.59-mRNA-1;maker-scaffold_2-augustus-gene-64.73-mRNA-1;maker-scaffold_5-snap-gene-20.113-mRNA-1	2.57383
Insect	epiGBS	GO:0043138	3'-5' DNA helicase activity	3/856	15/18360	0.0302002	0.0302002	0.427479	AT5G61140.1;AT1G10930.2;AT1G27880.2	3	MF	Catalysis of the reaction: ATP + H2O = ADP + phosphate; drives the unwinding of the DNA helix in the direction 3' to 5'.	856	18360	15	0.699346	maker-scaffold_19-snap-gene-25.62-mRNA-1;maker-scaffold_76-snap-gene-1.91-mRNA-1;maker-scaffold_5-snap-gene-0.99-mRNA-1	4.28972
Insect	epiGBS	GO:0003678	DNA helicase activity	6/856	51/18360	0.0305175	0.0305175	0.427479	AT1G79950.2;AT5G61140.1;AT1G10930.2;AT1G27880.2;AT4G14790.1;AT2G47680.2	6	MF	Catalysis of the reaction: ATP + H2O = ADP + phosphate; this reaction drives the unwinding of the DNA helix.	856	18360	51	2.37778	maker-scaffold_6-snap-gene-59.48-mRNA-1;maker-scaffold_19-snap-gene-25.62-mRNA-1;maker-scaffold_76-snap-gene-1.91-mRNA-1;maker-scaffold_5-snap-gene-0.99-mRNA-1;maker-scaffold_5-augustus-gene-11.104-mRNA-1;maker-scaffold_51-augustus-gene-5.49-mRNA-1	2.52336
Insect	epiGBS	GO:0016278	lysine N-methyltransferase activity	6/856	51/18360	0.0305175	0.0305175	0.427479	AT1G66680.1;AT5G06620.2;AT4G15180.2;AT5G43990.1;AT5G13960.2;AT3G61740.1	6	MF	Catalysis of the transfer of a methyl group from S-adenosyl-L-methionine to the epsilon-amino group of a lysine residue.	856	18360	51	2.37778	maker-scaffold_19-augustus-gene-22.40-mRNA-1;maker-scaffold_8-augustus-gene-32.87-mRNA-1;maker-scaffold_51-augustus-gene-2.41-mRNA-1;maker-scaffold_34-augustus-gene-12.75-mRNA-1;maker-scaffold_3-augustus-gene-51.98-mRNA-1;maker-scaffold_1-snap-gene-62.81-mRNA-1	2.52336
Insect	epiGBS	GO:0016279	protein-lysine N-methyltransferase activity	6/856	51/18360	0.0305175	0.0305175	0.427479	AT1G66680.1;AT5G06620.2;AT4G15180.2;AT5G43990.1;AT5G13960.2;AT3G61740.1	6	MF	Catalysis of the transfer of a methyl group from S-adenosyl-L-methionine to the epsilon-amino group of a lysine residue in a protein substrate.	856	18360	51	2.37778	maker-scaffold_19-augustus-gene-22.40-mRNA-1;maker-scaffold_8-augustus-gene-32.87-mRNA-1;maker-scaffold_51-augustus-gene-2.41-mRNA-1;maker-scaffold_34-augustus-gene-12.75-mRNA-1;maker-scaffold_3-augustus-gene-51.98-mRNA-1;maker-scaffold_1-snap-gene-62.81-mRNA-1	2.52336
Insect	epiGBS	GO:0051117	ATPase binding	4/856	26/18360	0.0309741	0.0309741	0.427479	AT4G39080.1;AT5G23140.1;AT4G04210.3;AT1G02560.1	4	MF	Interacting selectively and non-covalently with an ATPase, any enzyme that catalyzes the hydrolysis of ATP.	856	18360	26	1.2122	maker-scaffold_12-snap-gene-8.134-mRNA-1;maker-scaffold_14-snap-gene-8.82-mRNA-1;maker-scaffold_60-augustus-gene-4.104-mRNA-1;maker-scaffold_3-augustus-gene-42.102-mRNA-1	3.29978
Insect	epiGBS	GO:0016746	transferase activity, transferring acyl groups	28/856	414/18360	0.0317061	0.0317061	0.428069	AT5G58600.2;AT2G44350.1;AT1G09430.2;AT2G42790.1;AT1G69420.1;AT2G39020.2;AT3G52200.1;AT2G19450.1;AT3G01460.1;AT4G35640.2;AT2G23060.1;AT2G38130.2;AT5G04620.1;AT2G38110.1;AT4G24630.1;AT1G32750.1;AT4G28030.1;AT4G12910.2;AT2G30900.1;AT3G52030.1;AT3G19260.2;AT3G25860.2;AT5G49460.1;AT3G05090.1;AT3G62390.2;AT5G48930.4;AT2G45670.2;AT3G14850.1	28	MF	Catalysis of the transfer of an acyl group from one compound (donor) to another (acceptor).	856	18360	414	19.302	maker-scaffold_9-augustus-gene-23.108-mRNA-1;augustus_masked-scaffold_9-processed-gene-3.11-mRNA-1;maker-scaffold_44-snap-gene-9.114-mRNA-1;maker-scaffold_17-augustus-gene-31.40-mRNA-1;maker-scaffold_11-augustus-gene-28.93-mRNA-1;augustus_masked-scaffold_11-processed-gene-10.3-mRNA-1;maker-scaffold_11-augustus-gene-6.95-mRNA-1;maker-scaffold_13-snap-gene-33.63-mRNA-1;maker-scaffold_27-augustus-ge…	1.45063
Insect	epiGBS	GO:0003684	damaged DNA binding	5/856	39/18360	0.0337597	0.0337597	0.446097	AT3G18524.1;AT3G02540.4;AT5G61460.1;AT3G24495.1;AT3G02540.3	5	MF	Interacting selectively and non-covalently with damaged DNA.	856	18360	39	1.8183	maker-scaffold_31-augustus-gene-3.35-mRNA-1;maker-scaffold_57-augustus-gene-2.47-mRNA-1;maker-scaffold_2-snap-gene-51.113-mRNA-1;maker-scaffold_4-augustus-gene-2.39-mRNA-1;maker-scaffold_5-augustus-gene-27.67-mRNA-1	2.74982
Insect	epiGBS	GO:0008641	ubiquitin-like modifier activating enzyme activity	3/856	16/18360	0.0359126	0.0359126	0.461518	AT5G06460.1;AT2G21470.1;AT5G19180.1	3	MF	Catalysis of the activation of small proteins, such as ubiquitin or ubiquitin-like proteins, through the formation of an ATP-dependent high-energy thiolester bond.	856	18360	16	0.745969	maker-scaffold_9-snap-gene-24.107-mRNA-1;maker-scaffold_16-snap-gene-26.107-mRNA-1;maker-scaffold_49-augustus-gene-1.11-mRNA-1	4.02161
Insect	epiGBS	GO:0031267	small GTPase binding	5/856	40/18360	0.0371561	0.0371561	0.461518	AT5G62600.2;AT5G06120.2;AT5G51700.1;AT5G18410.2;AT2G46180.2	5	MF	Interacting selectively and non-covalently with a small monomeric GTPase.	856	18360	40	1.86492	maker-scaffold_21-augustus-gene-4.64-mRNA-1;maker-scaffold_52-augustus-gene-0.72-mRNA-1;maker-scaffold_55-augustus-gene-3.74-mRNA-1;maker-scaffold_65-snap-gene-0.58-mRNA-1;maker-scaffold_3-snap-gene-32.155-mRNA-1	2.68107
Insect	epiGBS	GO:1901682	sulfur compound transmembrane transporter activity	5/856	40/18360	0.0371561	0.0371561	0.461518	AT4G39850.1;AT5G40670.1;AT2G35800.1;AT2G22500.1;AT3G13080.2	5	MF	NA	856	18360	40	1.86492	maker-scaffold_14-augustus-gene-19.66-mRNA-1;augustus_masked-scaffold_27-processed-gene-2.0-mRNA-1;maker-scaffold_11-augustus-gene-12.72-mRNA-1;augustus_masked-scaffold_1-processed-gene-36.16-mRNA-1;maker-scaffold_2-snap-gene-18.69-mRNA-1	2.68107
Insect	epiGBS	GO:0034212	peptide N-acetyltransferase activity	4/856	28/18360	0.0394461	0.0394461	0.46947	AT3G01460.1;AT2G38130.2;AT1G32750.1;AT3G52030.1	4	MF	Catalysis of the acetylation of an amino acid residue of a peptide or protein, according to the reaction: acetyl-CoA + peptide = CoA + N-acetylpeptide.	856	18360	28	1.30545	maker-scaffold_27-augustus-gene-3.53-mRNA-1;maker-scaffold_22-augustus-gene-19.93-mRNA-1;maker-scaffold_14-snap-gene-27.81-mRNA-1;maker-scaffold_7-augustus-gene-26.110-mRNA-1	3.06409
Insect	epiGBS	GO:0000175	3'-5'-exoribonuclease activity	5/856	41/18360	0.0407546	0.0407546	0.46947	AT1G55870.1;AT3G60500.1;AT1G73875.1;AT2G17510.1;AT3G58580.1	5	MF	Catalysis of the sequential cleavage of mononucleotides from a free 3' terminus of an RNA molecule.	856	18360	41	1.91155	maker-scaffold_10-augustus-gene-17.55-mRNA-1;maker-scaffold_7-snap-gene-23.104-mRNA-1;maker-scaffold_31-snap-gene-5.53-mRNA-1;snap_masked-scaffold_33-processed-gene-15.20-mRNA-1;maker-scaffold_8-snap-gene-32.115-mRNA-1	2.61568
Insect	epiGBS	GO:0042626	ATPase-coupled transmembrane transporter activity	18/856	247/18360	0.0411678	0.0411678	0.46947	AT3G04340.1;AT4G11150.2;AT4G39850.1;AT1G59820.1;AT4G33520.2;AT1G10130.2;AT3G21180.1;AT4G20990.2;AT4G33520.1;AT3G21090.4;AT2G29940.2;AT3G59140.3;AT2G41700.1;AT3G63380.5;AT1G63440.1;AT5G23630.1;AT3G13080.2;AT3G62150.1	18	MF	Primary active transporter of a solute across a membrane, via the reaction: ATP + H2O = ADP + phosphate, to directly drive the transport of a substance across a membrane. The transport protein may be transiently phosphorylated (P-type transporters), or not (ABC-type transporters and other families of transporters). Primary active transport occurs up the solute's concentration gradient and is driv…	856	18360	247	11.5159	maker-scaffold_24-snap-gene-4.88-mRNA-1;maker-scaffold_24-augustus-gene-5.51-mRNA-1;maker-scaffold_14-augustus-gene-19.66-mRNA-1;augustus_masked-scaffold_37-processed-gene-5.8-mRNA-1;maker-scaffold_64-augustus-gene-3.76-mRNA-1;maker-scaffold_3-snap-gene-7.91-mRNA-1;augustus_masked-scaffold_5-processed-gene-65.29-mRNA-1;maker-scaffold_4-augustus-gene-55.52-mRNA-1;maker-scaffold_32-snap-gene-5.59-m…	1.56306
Insect	epiGBS	GO:0071949	FAD binding	8/856	84/18360	0.0418602	0.0418602	0.46947	AT5G44440.3;AT5G56970.2;AT3G56840.1;AT1G75450.2;AT4G34890.1;AT5G67030.1;AT4G16760.1;AT1G15140.2	8	MF	Interacting selectively and non-covalently with the oxidized form, FAD, of flavin-adenine dinucleotide, the coenzyme or the prosthetic group of various flavoprotein oxidoreductase enzymes.	856	18360	84	3.91634	snap_masked-scaffold_22-processed-gene-26.71-mRNA-1;snap_masked-scaffold_14-processed-gene-3.17-mRNA-1;maker-scaffold_4-augustus-gene-63.70-mRNA-1;maker-scaffold_1-augustus-gene-9.96-mRNA-1;maker-scaffold_7-augustus-gene-25.93-mRNA-1;maker-scaffold_18-augustus-gene-13.58-mRNA-1;maker-scaffold_2-augustus-gene-63.83-mRNA-1;maker-scaffold_5-augustus-gene-23.89-mRNA-1	2.04272
Insect	epiGBS	GO:0017056	structural constituent of nuclear pore	3/856	17/18360	0.0421374	0.0421374	0.46947	AT2G41620.2;AT5G05680.1;AT1G14850.2	3	MF	The action of a molecule that contributes to the structural integrity of the nuclear pore complex, a protein-lined channel in the nuclear envelope that allows the transfer of macromolecules.	856	18360	17	0.792593	maker-scaffold_31-augustus-gene-16.62-mRNA-1;maker-scaffold_11-augustus-gene-20.90-mRNA-1;maker-scaffold_11-snap-gene-44.115-mRNA-1	3.78505
Insect	epiGBS	GO:0004519	endonuclease activity	10/856	115/18360	0.0423319	0.0423319	0.46947	AT1G19100.2;AT1G07910.1;AT1G19100.1;AT2G17510.1;AT2G47300.1;AT2G40410.1;AT3G57360.1;AT2G25870.1;AT5G50780.3;AT4G27650.2	10	MF	Catalysis of the hydrolysis of ester linkages within nucleic acids by creating internal breaks.	856	18360	115	5.36166	maker-scaffold_21-snap-gene-12.84-mRNA-1;augustus_masked-scaffold_17-processed-gene-27.10-mRNA-1;maker-scaffold_19-snap-gene-12.128-mRNA-1;snap_masked-scaffold_33-processed-gene-15.20-mRNA-1;maker-scaffold_1-augustus-gene-74.59-mRNA-1;maker-scaffold_11-snap-gene-23.106-mRNA-1;augustus_masked-scaffold_43-processed-gene-8.0-mRNA-1;maker-scaffold_23-augustus-gene-3.39-mRNA-1;maker-scaffold_21-august…	1.8651
Insect	epiGBS	GO:0050660	flavin adenine dinucleotide binding	13/856	164/18360	0.0434184	0.0434184	0.469558	AT3G23410.1;AT3G06810.1;AT5G44440.3;AT3G45300.1;AT5G56970.2;AT3G56840.1;AT1G75450.2;AT3G24170.1;AT4G34890.1;AT5G67030.1;AT1G58440.6;AT4G16760.1;AT1G15140.2	13	MF	Interacting selectively and non-covalently with FAD, flavin-adenine dinucleotide, the coenzyme or the prosthetic group of various flavoprotein oxidoreductase enzymes, in either the oxidized form, FAD, or the reduced form, FADH2.	856	18360	164	7.64619	maker-scaffold_25-snap-gene-9.98-mRNA-1;maker-scaffold_48-augustus-gene-4.43-mRNA-1;snap_masked-scaffold_22-processed-gene-26.71-mRNA-1;maker-scaffold_7-augustus-gene-7.63-mRNA-1;snap_masked-scaffold_14-processed-gene-3.17-mRNA-1;maker-scaffold_4-augustus-gene-63.70-mRNA-1;maker-scaffold_1-augustus-gene-9.96-mRNA-1;maker-scaffold_6-augustus-gene-1.47-mRNA-1;maker-scaffold_7-augustus-gene-25.93-mR…	1.70019
Insect	epiGBS	GO:0005451	monovalent cation:proton antiporter activity	5/856	42/18360	0.0445568	0.0445568	0.469558	AT2G01980.1;AT5G11800.1;AT5G41610.2;AT3G05030.2;AT4G31040.1	5	MF	Enables the transfer of a solute or solutes from one side of a membrane to the other according to the reaction: monovalent cation(out) + H+(in) = monovalent cation(in) + H+(out).	856	18360	42	1.95817	maker-scaffold_11-snap-gene-46.176-mRNA-1;maker-scaffold_23-augustus-gene-5.40-mRNA-1;maker-scaffold_6-snap-gene-19.67-mRNA-1;augustus_masked-scaffold_44-processed-gene-1.17-mRNA-1;maker-scaffold_93-augustus-gene-0.132-mRNA-1	2.5534
Insect	epiGBS	GO:0015298	solute:cation antiporter activity	6/856	56/18360	0.0453641	0.0453641	0.469558	AT2G01980.1;AT5G11800.1;AT1G79900.1;AT5G41610.2;AT3G05030.2;AT4G31040.1	6	MF	Enables the transfer of a solute or solutes from one side of a membrane to the other according to the reaction: solute(out) + cation(in) = solute(in) + cation(out).	856	18360	56	2.61089	maker-scaffold_11-snap-gene-46.176-mRNA-1;maker-scaffold_23-augustus-gene-5.40-mRNA-1;maker-scaffold_2-augustus-gene-76.53-mRNA-1;maker-scaffold_6-snap-gene-19.67-mRNA-1;augustus_masked-scaffold_44-processed-gene-1.17-mRNA-1;maker-scaffold_93-augustus-gene-0.132-mRNA-1	2.29806
Insect	epiGBS	GO:0030276	clathrin binding	6/856	56/18360	0.0453641	0.0453641	0.469558	AT2G40060.1;AT4G23460.2;AT3G11130.5;AT5G35200.2;AT5G35200.1;AT2G20760.1	6	MF	Interacting selectively and non-covalently with a clathrin heavy or light chain, the main components of the coat of coated vesicles and coated pits, and which also occurs in synaptic vesicles.	856	18360	56	2.61089	maker-scaffold_11-augustus-gene-20.76-mRNA-1;maker-scaffold_6-augustus-gene-22.70-mRNA-1;maker-scaffold_9-augustus-gene-23.110-mRNA-1;snap_masked-scaffold_13-processed-gene-7.58-mRNA-1;maker-scaffold_4-augustus-gene-48.36-mRNA-1;maker-scaffold_15-snap-gene-24.79-mRNA-1	2.29806
Insect	epiGBS	GO:0005319	lipid transporter activity	7/856	71/18360	0.0470526	0.0470526	0.479052	AT4G39850.1;AT1G13170.1;AT1G59820.1;AT4G08180.1;AT2G34690.2;AT2G41700.1;AT4G08180.2	7	MF	Enables the directed movement of lipids into, out of or within a cell, or between cells.	856	18360	71	3.31024	maker-scaffold_14-augustus-gene-19.66-mRNA-1;maker-scaffold_25-augustus-gene-14.54-mRNA-1;augustus_masked-scaffold_37-processed-gene-5.8-mRNA-1;augustus_masked-scaffold_12-processed-gene-33.9-mRNA-1;snap_masked-scaffold_17-processed-gene-14.34-mRNA-1;maker-scaffold_4-snap-gene-54.88-mRNA-1;maker-scaffold_1-snap-gene-30.67-mRNA-1	2.11465
Insect	epiGBS	GO:0015299	solute:proton antiporter activity	5/856	43/18360	0.0485641	0.0485641	0.481701	AT2G01980.1;AT5G11800.1;AT5G41610.2;AT3G05030.2;AT4G31040.1	5	MF	Enables the transfer of a solute or solutes from one side of a membrane to the other according to the reaction: solute(out) + H+(in) = solute(in) + H+(out).	856	18360	43	2.00479	maker-scaffold_11-snap-gene-46.176-mRNA-1;maker-scaffold_23-augustus-gene-5.40-mRNA-1;maker-scaffold_6-snap-gene-19.67-mRNA-1;augustus_masked-scaffold_44-processed-gene-1.17-mRNA-1;maker-scaffold_93-augustus-gene-0.132-mRNA-1	2.49402
Insect	epiGBS	GO:0015385	sodium:proton antiporter activity	3/856	18/18360	0.0488641	0.0488641	0.481701	AT2G01980.1;AT5G41610.2;AT3G05030.2	3	MF	Enables the transfer of a solute or solutes from one side of a membrane to the other according to the reaction: Na+(out) + H+(in) = Na+(in) + H+(out).	856	18360	18	0.839216	maker-scaffold_11-snap-gene-46.176-mRNA-1;maker-scaffold_6-snap-gene-19.67-mRNA-1;augustus_masked-scaffold_44-processed-gene-1.17-mRNA-1	3.57477
Insect	epiGBS	GO:0000151	ubiquitin ligase complex	29/904	330/19231	0.00094746	0.00094746	0.109089	AT3G17205.1;AT3G12760.1;AT2G34260.1;AT3G13340.2;AT5G57360.2;AT5G13480.2;AT2G17020.1;AT3G62980.1;AT1G68050.2;AT5G61500.2;AT1G80670.2;AT5G02310.1;AT2G39090.3;AT5G67320.2;AT2G25737.1;AT2G34260.2;AT3G52030.1;AT5G52820.1;AT4G35140.2;AT2G11890.2;AT4G29830.1;AT3G05090.1;AT1G29260.1;AT5G44280.2;AT1G21760.1;AT2G39090.2;AT4G02570.4;AT1G27840.1;AT1G55860.4	29	CC	A protein complex that includes a ubiquitin-protein ligase and enables ubiquitin protein ligase activity. The complex also contains other proteins that may confer substrate specificity on the complex.	904	19231	330	15.5125	maker-scaffold_11-augustus-gene-31.72-mRNA-1;maker-scaffold_11-augustus-gene-26.87-mRNA-1;augustus_masked-scaffold_43-processed-gene-0.18-mRNA-1;maker-scaffold_4-snap-gene-70.175-mRNA-1;maker-scaffold_8-augustus-gene-50.34-mRNA-1;maker-scaffold_52-augustus-gene-3.80-mRNA-1;maker-scaffold_16-augustus-gene-19.64-mRNA-1;maker-scaffold_1-snap-gene-86.60-mRNA-1;maker-scaffold_5-augustus-gene-19.90-mRN…	1.86947
Insect	epiGBS	GO:0031974	membrane-enclosed lumen	80/904	1210/19231	0.00121923	0.00121923	0.109089	AT2G44350.1;AT1G72390.2;AT3G59600.1;AT5G16750.1;AT1G24706.1;AT1G08130.1;AT3G60500.1;AT2G41620.2;AT5G45030.3;AT2G42790.1;AT1G26740.1;AT3G52200.1;AT5G57590.2;AT5G43990.1;AT5G18830.1;AT5G52470.3;AT2G17510.1;AT1G08720.2;AT5G09900.2;AT3G49600.2;AT5G58420.2;AT3G24870.1;AT3G02540.4;AT1G02840.1;AT2G47300.1;AT5G43130.1;AT1G32230.2;AT4G05020.2;AT4G14790.1;AT1G69070.1;AT3G12680.2;AT5G55310.1;AT5G16690.1;AT3…	80	CC	The enclosed volume within a sealed membrane or between two sealed membranes. Encompasses the volume enclosed by the membranes of a particular organelle, e.g. endoplasmic reticulum lumen, or the space between the two lipid bilayers of a double membrane surrounding an organelle, e.g. nuclear envelope lumen.	904	19231	1210	56.879	augustus_masked-scaffold_9-processed-gene-3.11-mRNA-1;maker-scaffold_6-snap-gene-51.77-mRNA-1;augustus_masked-scaffold_24-processed-gene-16.3-mRNA-1;augustus_masked-scaffold_24-processed-gene-20.7-mRNA-1;maker-scaffold_24-snap-gene-23.45-mRNA-1;maker-scaffold_7-snap-gene-2.78-mRNA-1;maker-scaffold_7-snap-gene-23.104-mRNA-1;maker-scaffold_31-augustus-gene-16.62-mRNA-1;snap_masked-scaffold_21-proce…	1.40649
Insect	epiGBS	GO:0043233	organelle lumen	80/904	1210/19231	0.00121923	0.00121923	0.109089	AT2G44350.1;AT1G72390.2;AT3G59600.1;AT5G16750.1;AT1G24706.1;AT1G08130.1;AT3G60500.1;AT2G41620.2;AT5G45030.3;AT2G42790.1;AT1G26740.1;AT3G52200.1;AT5G57590.2;AT5G43990.1;AT5G18830.1;AT5G52470.3;AT2G17510.1;AT1G08720.2;AT5G09900.2;AT3G49600.2;AT5G58420.2;AT3G24870.1;AT3G02540.4;AT1G02840.1;AT2G47300.1;AT5G43130.1;AT1G32230.2;AT4G05020.2;AT4G14790.1;AT1G69070.1;AT3G12680.2;AT5G55310.1;AT5G16690.1;AT3…	80	CC	The internal volume enclosed by the membranes of a particular organelle; includes the volume enclosed by a single organelle membrane, e.g. endoplasmic reticulum lumen, or the volume enclosed by the innermost of the two lipid bilayers of an organelle envelope, e.g. nuclear lumen.	904	19231	1210	56.879	augustus_masked-scaffold_9-processed-gene-3.11-mRNA-1;maker-scaffold_6-snap-gene-51.77-mRNA-1;augustus_masked-scaffold_24-processed-gene-16.3-mRNA-1;augustus_masked-scaffold_24-processed-gene-20.7-mRNA-1;maker-scaffold_24-snap-gene-23.45-mRNA-1;maker-scaffold_7-snap-gene-2.78-mRNA-1;maker-scaffold_7-snap-gene-23.104-mRNA-1;maker-scaffold_31-augustus-gene-16.62-mRNA-1;snap_masked-scaffold_21-proce…	1.40649
Insect	epiGBS	GO:0070013	intracellular organelle lumen	80/904	1210/19231	0.00121923	0.00121923	0.109089	AT2G44350.1;AT1G72390.2;AT3G59600.1;AT5G16750.1;AT1G24706.1;AT1G08130.1;AT3G60500.1;AT2G41620.2;AT5G45030.3;AT2G42790.1;AT1G26740.1;AT3G52200.1;AT5G57590.2;AT5G43990.1;AT5G18830.1;AT5G52470.3;AT2G17510.1;AT1G08720.2;AT5G09900.2;AT3G49600.2;AT5G58420.2;AT3G24870.1;AT3G02540.4;AT1G02840.1;AT2G47300.1;AT5G43130.1;AT1G32230.2;AT4G05020.2;AT4G14790.1;AT1G69070.1;AT3G12680.2;AT5G55310.1;AT5G16690.1;AT3…	80	CC	An organelle lumen that is part of an intracellular organelle.	904	19231	1210	56.879	augustus_masked-scaffold_9-processed-gene-3.11-mRNA-1;maker-scaffold_6-snap-gene-51.77-mRNA-1;augustus_masked-scaffold_24-processed-gene-16.3-mRNA-1;augustus_masked-scaffold_24-processed-gene-20.7-mRNA-1;maker-scaffold_24-snap-gene-23.45-mRNA-1;maker-scaffold_7-snap-gene-2.78-mRNA-1;maker-scaffold_7-snap-gene-23.104-mRNA-1;maker-scaffold_31-augustus-gene-16.62-mRNA-1;snap_masked-scaffold_21-proce…	1.40649
Insect	epiGBS	GO:0030660	Golgi-associated vesicle membrane	7/904	40/19231	0.00237316	0.00237316	0.147104	AT4G33410.1;AT2G40060.1;AT1G08720.2;AT3G11130.5;AT2G20760.1;AT1G52360.2;AT1G01650.2	7	CC	The lipid bilayer surrounding a vesicle associated with the Golgi apparatus.	904	19231	40	1.8803	augustus_masked-scaffold_21-processed-gene-30.5-mRNA-1;maker-scaffold_11-augustus-gene-20.76-mRNA-1;snap_masked-scaffold_28-processed-gene-18.43-mRNA-1;maker-scaffold_9-augustus-gene-23.110-mRNA-1;maker-scaffold_15-snap-gene-24.79-mRNA-1;maker-scaffold_2-augustus-gene-75.54-mRNA-1;maker-scaffold_3-snap-gene-30.108-mRNA-1	3.72282
Insect	epiGBS	GO:0000177	cytoplasmic exosome (RNase complex)	4/904	13/19231	0.00246616	0.00246616	0.147104	AT3G60500.1;AT2G17510.1;AT4G14790.1;AT4G32175.2	4	CC	A ribonuclease complex that has 3-prime to 5-prime processive hydrolytic exoribonuclease activity producing 5-prime-phosphomonoesters. Participates in a multitude of cellular RNA processing and degradation events preventing nuclear export and/or translation of aberrant RNAs. Restricted to processing linear and circular single-stranded RNAs (ssRNA) only. RNAs with complex secondary structures may …	904	19231	13	0.611097	maker-scaffold_7-snap-gene-23.104-mRNA-1;snap_masked-scaffold_33-processed-gene-15.20-mRNA-1;maker-scaffold_5-augustus-gene-11.104-mRNA-1;maker-scaffold_21-snap-gene-7.68-mRNA-1	6.54561
Insect	epiGBS	GO:0031461	cullin-RING ubiquitin ligase complex	23/904	267/19231	0.00389447	0.00389447	0.186407	AT2G34260.1;AT3G13340.2;AT5G57360.2;AT5G13480.2;AT2G17020.1;AT3G62980.1;AT1G68050.2;AT1G80670.2;AT2G39090.3;AT5G67320.2;AT2G25737.1;AT2G34260.2;AT3G52030.1;AT5G52820.1;AT4G35140.2;AT2G11890.2;AT4G29830.1;AT3G05090.1;AT1G29260.1;AT1G21760.1;AT2G39090.2;AT4G02570.4;AT1G27840.1	23	CC	Any ubiquitin ligase complex in which the catalytic core consists of a member of the cullin family and a RING domain protein; the core is associated with one or more additional proteins that confer substrate specificity.	904	19231	267	12.551	augustus_masked-scaffold_43-processed-gene-0.18-mRNA-1;maker-scaffold_4-snap-gene-70.175-mRNA-1;maker-scaffold_8-augustus-gene-50.34-mRNA-1;maker-scaffold_52-augustus-gene-3.80-mRNA-1;maker-scaffold_16-augustus-gene-19.64-mRNA-1;maker-scaffold_1-snap-gene-86.60-mRNA-1;maker-scaffold_5-augustus-gene-19.90-mRNA-1;snap_masked-scaffold_6-processed-gene-0.33-mRNA-1;maker-scaffold_49-snap-gene-9.60-mRN…	1.83253
Insect	epiGBS	GO:0005798	Golgi-associated vesicle	8/904	56/19231	0.00443226	0.00443226	0.186407	AT4G33410.1;AT2G40060.1;AT1G08720.2;AT3G11130.5;AT5G13300.2;AT2G20760.1;AT1G52360.2;AT1G01650.2	8	CC	Any vesicle associated with the Golgi complex and involved in mediating transport within the Golgi or between the Golgi and other parts of the cell.	904	19231	56	2.63242	augustus_masked-scaffold_21-processed-gene-30.5-mRNA-1;maker-scaffold_11-augustus-gene-20.76-mRNA-1;snap_masked-scaffold_28-processed-gene-18.43-mRNA-1;maker-scaffold_9-augustus-gene-23.110-mRNA-1;maker-scaffold_6-augustus-gene-7.62-mRNA-1;maker-scaffold_15-snap-gene-24.79-mRNA-1;maker-scaffold_2-augustus-gene-75.54-mRNA-1;maker-scaffold_3-snap-gene-30.108-mRNA-1	3.03903
Insect	epiGBS	GO:0031981	nuclear lumen	64/904	981/19231	0.00493989	0.00493989	0.186407	AT1G72390.2;AT3G59600.1;AT5G16750.1;AT1G24706.1;AT1G08130.1;AT3G60500.1;AT2G41620.2;AT5G45030.3;AT5G43990.1;AT5G18830.1;AT5G52470.3;AT2G17510.1;AT1G08720.2;AT5G09900.2;AT3G49600.2;AT5G58420.2;AT3G24870.1;AT3G02540.4;AT1G02840.1;AT2G47300.1;AT5G43130.1;AT1G32230.2;AT1G69070.1;AT3G12680.2;AT5G55310.1;AT5G16690.1;AT2G42780.1;AT1G32750.1;AT5G67320.2;AT4G37210.2;AT2G27100.1;AT3G15010.1;AT3G13224.1;AT3…	64	CC	The volume enclosed by the nuclear inner membrane.	904	19231	981	46.1143	maker-scaffold_6-snap-gene-51.77-mRNA-1;augustus_masked-scaffold_24-processed-gene-16.3-mRNA-1;augustus_masked-scaffold_24-processed-gene-20.7-mRNA-1;maker-scaffold_24-snap-gene-23.45-mRNA-1;maker-scaffold_7-snap-gene-2.78-mRNA-1;maker-scaffold_7-snap-gene-23.104-mRNA-1;maker-scaffold_31-augustus-gene-16.62-mRNA-1;snap_masked-scaffold_21-processed-gene-23.61-mRNA-1;maker-scaffold_34-augustus-gene…	1.38786
Insect	epiGBS	GO:1990234	transferase complex	49/904	721/19231	0.00626504	0.00626504	0.186407	AT5G60040.1;AT1G72390.2;AT1G09430.2;AT3G59600.1;AT3G17205.1;AT3G12760.1;AT2G34260.1;AT3G13340.2;AT5G57360.2;AT5G13480.2;AT3G24870.1;AT4G03270.3;AT2G17020.1;AT3G62980.1;AT5G43130.1;AT5G61460.1;AT1G53050.5;AT2G38130.2;AT4G14660.1;AT1G68050.2;AT5G61500.2;AT1G80670.2;AT1G32750.1;AT5G02310.1;AT2G39090.3;AT5G67320.2;AT2G25737.1;AT2G34260.2;AT1G80370.1;AT1G05570.1;AT3G52030.1;AT5G52820.1;AT4G35140.2;AT1…	49	CC	NA	904	19231	721	33.8924	maker-scaffold_10-snap-gene-1.54-mRNA-1;maker-scaffold_6-snap-gene-51.77-mRNA-1;maker-scaffold_44-snap-gene-9.114-mRNA-1;augustus_masked-scaffold_24-processed-gene-16.3-mRNA-1;maker-scaffold_11-augustus-gene-31.72-mRNA-1;maker-scaffold_11-augustus-gene-26.87-mRNA-1;augustus_masked-scaffold_43-processed-gene-0.18-mRNA-1;maker-scaffold_4-snap-gene-70.175-mRNA-1;maker-scaffold_8-augustus-gene-50.34-…	1.44575
Insect	epiGBS	GO:0097708	intracellular vesicle	64/904	997/19231	0.00700486	0.00700486	0.186407	AT3G16200.2;AT2G06530.3;AT1G11890.2;AT2G44610.2;AT2G27900.2;AT5G64500.1;AT1G76270.4;AT5G53330.2;AT4G33410.1;AT1G50500.1;AT1G69420.1;AT2G40060.1;AT4G29160.1;AT3G17900.2;AT1G59820.1;AT1G08720.2;AT1G20270.1;AT2G38540.3;AT2G30330.1;AT3G16785.3;AT3G30300.2;AT5G67360.1;AT4G08500.1;AT4G18030.1;AT1G17860.7;AT1G10130.2;AT5G05570.4;AT5G40370.1;AT4G23460.2;AT5G42090.2;AT4G16260.4;AT5G20630.1;AT1G26940.1;AT1…	64	CC	Any vesicle that is part of the intracellular region.	904	19231	997	46.8664	snap_masked-scaffold_6-processed-gene-63.36-mRNA-1;maker-scaffold_6-augustus-gene-54.60-mRNA-1;maker-scaffold_6-augustus-gene-51.57-mRNA-1;augustus_masked-scaffold_6-processed-gene-42.4-mRNA-1;maker-scaffold_7-snap-gene-1.74-mRNA-1;maker-scaffold_7-augustus-gene-34.102-mRNA-1;maker-scaffold_7-augustus-gene-52.110-mRNA-1;maker-scaffold_31-augustus-gene-16.73-mRNA-1;augustus_masked-scaffold_21-proc…	1.36558
Insect	epiGBS	GO:0012510	trans-Golgi network transport vesicle membrane	4/904	17/19231	0.00706573	0.00706573	0.186407	AT2G40060.1;AT1G08720.2;AT3G11130.5;AT2G20760.1	4	CC	The lipid bilayer surrounding a vesicle transporting substances between the trans-Golgi network and other parts of the cell.	904	19231	17	0.799126	maker-scaffold_11-augustus-gene-20.76-mRNA-1;snap_masked-scaffold_28-processed-gene-18.43-mRNA-1;maker-scaffold_9-augustus-gene-23.110-mRNA-1;maker-scaffold_15-snap-gene-24.79-mRNA-1	5.00547
Insect	epiGBS	GO:0005764	lysosome	8/904	61/19231	0.0074847	0.0074847	0.186407	AT5G64500.1;AT5G50260.4;AT5G40670.1;AT3G45310.1;AT5G50260.5;AT1G02305.1;AT5G63910.1;AT1G01650.2	8	CC	A small lytic vacuole that has cell cycle-independent morphology and is found in most animal cells and that contains a variety of hydrolases, most of which have their maximal activities in the pH range 5-6. The contained enzymes display latency if properly isolated. About 40 different lysosomal hydrolases are known and lysosomes have a great variety of morphologies and functions.	904	19231	61	2.86745	maker-scaffold_7-augustus-gene-34.102-mRNA-1;maker-scaffold_21-snap-gene-13.74-mRNA-1;augustus_masked-scaffold_27-processed-gene-2.0-mRNA-1;maker-scaffold_4-augustus-gene-13.52-mRNA-1;maker-scaffold_25-snap-gene-14.81-mRNA-1;maker-scaffold_1-augustus-gene-69.89-mRNA-1;maker-scaffold_14-snap-gene-23.121-mRNA-1;maker-scaffold_3-snap-gene-30.108-mRNA-1	2.78993
Insect	epiGBS	GO:0030140	trans-Golgi network transport vesicle	5/904	27/19231	0.00773266	0.00773266	0.186407	AT2G40060.1;AT1G08720.2;AT3G11130.5;AT5G13300.2;AT2G20760.1	5	CC	A vesicle that mediates transport between the trans-Golgi network and other parts of the cell.	904	19231	27	1.2692	maker-scaffold_11-augustus-gene-20.76-mRNA-1;snap_masked-scaffold_28-processed-gene-18.43-mRNA-1;maker-scaffold_9-augustus-gene-23.110-mRNA-1;maker-scaffold_6-augustus-gene-7.62-mRNA-1;maker-scaffold_15-snap-gene-24.79-mRNA-1	3.93949
Insect	epiGBS	GO:0031982	vesicle	66/904	1039/19231	0.00781266	0.00781266	0.186407	AT3G16200.2;AT2G06530.3;AT1G11890.2;AT2G44610.2;AT2G27900.2;AT5G64500.1;AT1G76270.4;AT5G53330.2;AT4G33410.1;AT1G50500.1;AT1G69420.1;AT2G40060.1;AT4G29160.1;AT3G17900.2;AT1G59820.1;AT1G08720.2;AT1G20270.1;AT2G38540.3;AT2G30330.1;AT3G16785.3;AT3G30300.2;AT5G67360.1;AT4G08500.1;AT4G18030.1;AT1G17860.7;AT1G10130.2;AT5G05570.4;AT3G10380.2;AT5G40370.1;AT4G23460.2;AT5G42090.2;AT4G16260.4;AT5G20630.1;AT1…	66	CC	Any small, fluid-filled, spherical organelle enclosed by membrane.	904	19231	1039	48.8407	snap_masked-scaffold_6-processed-gene-63.36-mRNA-1;maker-scaffold_6-augustus-gene-54.60-mRNA-1;maker-scaffold_6-augustus-gene-51.57-mRNA-1;augustus_masked-scaffold_6-processed-gene-42.4-mRNA-1;maker-scaffold_7-snap-gene-1.74-mRNA-1;maker-scaffold_7-augustus-gene-34.102-mRNA-1;maker-scaffold_7-augustus-gene-52.110-mRNA-1;maker-scaffold_31-augustus-gene-16.73-mRNA-1;augustus_masked-scaffold_21-proc…	1.35133
Insect	epiGBS	GO:0031410	cytoplasmic vesicle	63/904	994/19231	0.00965863	0.00965863	0.204011	AT3G16200.2;AT2G06530.3;AT1G11890.2;AT2G44610.2;AT2G27900.2;AT5G64500.1;AT1G76270.4;AT5G53330.2;AT4G33410.1;AT1G50500.1;AT1G69420.1;AT2G40060.1;AT4G29160.1;AT3G17900.2;AT1G59820.1;AT1G08720.2;AT1G20270.1;AT2G38540.3;AT2G30330.1;AT3G16785.3;AT3G30300.2;AT5G67360.1;AT4G08500.1;AT4G18030.1;AT1G17860.7;AT1G10130.2;AT5G05570.4;AT5G40370.1;AT4G23460.2;AT5G42090.2;AT4G16260.4;AT5G20630.1;AT1G26940.1;AT1…	63	CC	A vesicle found in the cytoplasm of a cell.	904	19231	994	46.7254	snap_masked-scaffold_6-processed-gene-63.36-mRNA-1;maker-scaffold_6-augustus-gene-54.60-mRNA-1;maker-scaffold_6-augustus-gene-51.57-mRNA-1;augustus_masked-scaffold_6-processed-gene-42.4-mRNA-1;maker-scaffold_7-snap-gene-1.74-mRNA-1;maker-scaffold_7-augustus-gene-34.102-mRNA-1;maker-scaffold_7-augustus-gene-52.110-mRNA-1;maker-scaffold_31-augustus-gene-16.73-mRNA-1;augustus_masked-scaffold_21-proc…	1.3483
Insect	epiGBS	GO:0034518	RNA cap binding complex	3/904	10/19231	0.00969052	0.00969052	0.204011	AT2G27100.1;AT5G35620.2;AT4G18040.1	3	CC	Any protein complex that binds to a specialized RNA cap structure at any time in the lifetime of the RNA.	904	19231	10	0.470074	maker-scaffold_16-augustus-gene-12.88-mRNA-1;maker-scaffold_5-augustus-gene-4.73-mRNA-1;maker-scaffold_20-augustus-gene-5.32-mRNA-1	6.38197
Insect	epiGBS	GO:0016604	nuclear body	13/904	135/19231	0.0111415	0.0111415	0.221526	AT1G72390.2;AT1G24706.1;AT5G18830.1;AT1G02840.1;AT3G12680.2;AT2G27100.1;AT1G51510.2;AT5G50780.3;AT2G18790.1;AT5G25060.2;AT2G26180.2;AT3G54170.1;AT3G24440.2	13	CC	Extra-nucleolar nuclear domains usually visualized by confocal microscopy and fluorescent antibodies to specific proteins.	904	19231	135	6.346	maker-scaffold_6-snap-gene-51.77-mRNA-1;maker-scaffold_24-snap-gene-23.45-mRNA-1;maker-scaffold_25-augustus-gene-20.60-mRNA-1;maker-scaffold_1-augustus-gene-81.54-mRNA-1;maker-scaffold_5-augustus-gene-42.102-mRNA-1;maker-scaffold_16-augustus-gene-12.88-mRNA-1;maker-scaffold_7-augustus-gene-24.86-mRNA-1;maker-scaffold_21-augustus-gene-17.68-mRNA-1;maker-scaffold_11-snap-gene-33.104-mRNA-1;snap_mas…	2.04853
Insect	epiGBS	GO:0005732	small nucleolar ribonucleoprotein complex	4/904	20/19231	0.0128627	0.0128627	0.224756	AT5G52470.3;AT2G47300.1;AT5G52470.2;AT5G66540.1	4	CC	A ribonucleoprotein complex that contains an RNA molecule of the small nucleolar RNA (snoRNA) family and associated proteins. Most are involved in a step of processing of rRNA: cleavage, 2'-O-methylation, or pseudouridylation. The majority, though not all, fall into one of two classes, box C/D type or box H/ACA type.	904	19231	20	0.940149	maker-scaffold_25-snap-gene-18.70-mRNA-1;maker-scaffold_1-augustus-gene-74.59-mRNA-1;maker-scaffold_21-augustus-gene-30.122-mRNA-1;maker-scaffold_19-augustus-gene-13.57-mRNA-1	4.25465
Insect	epiGBS	GO:0000323	lytic vacuole	8/904	67/19231	0.0129745	0.0129745	0.224756	AT5G64500.1;AT5G50260.4;AT5G40670.1;AT3G45310.1;AT5G50260.5;AT1G02305.1;AT5G63910.1;AT1G01650.2	8	CC	A vacuole that is maintained at an acidic pH and which contains degradative enzymes, including a wide variety of acid hydrolases.	904	19231	67	3.1495	maker-scaffold_7-augustus-gene-34.102-mRNA-1;maker-scaffold_21-snap-gene-13.74-mRNA-1;augustus_masked-scaffold_27-processed-gene-2.0-mRNA-1;maker-scaffold_4-augustus-gene-13.52-mRNA-1;maker-scaffold_25-snap-gene-14.81-mRNA-1;maker-scaffold_1-augustus-gene-69.89-mRNA-1;maker-scaffold_14-snap-gene-23.121-mRNA-1;maker-scaffold_3-snap-gene-30.108-mRNA-1	2.54009
Insect	epiGBS	GO:0080008	Cul4-RING E3 ubiquitin ligase complex	14/904	153/19231	0.0131879	0.0131879	0.224756	AT2G34260.1;AT3G13340.2;AT5G13480.2;AT1G80670.2;AT5G67320.2;AT2G25737.1;AT2G34260.2;AT3G52030.1;AT5G52820.1;AT4G35140.2;AT4G29830.1;AT3G05090.1;AT1G29260.1;AT1G27840.1	14	CC	A ubiquitin ligase complex in which a cullin from the Cul4 family and a RING domain protein form the catalytic core; substrate specificity is conferred by an adaptor protein.	904	19231	153	7.19214	augustus_masked-scaffold_43-processed-gene-0.18-mRNA-1;maker-scaffold_4-snap-gene-70.175-mRNA-1;maker-scaffold_52-augustus-gene-3.80-mRNA-1;snap_masked-scaffold_6-processed-gene-0.33-mRNA-1;snap_masked-scaffold_33-processed-gene-8.12-mRNA-1;maker-scaffold_18-augustus-gene-20.53-mRNA-1;maker-scaffold_15-augustus-gene-0.75-mRNA-1;maker-scaffold_7-augustus-gene-26.110-mRNA-1;maker-scaffold_7-augustu…	1.94657
Insect	epiGBS	GO:0009574	preprophase band	5/904	31/19231	0.0139476	0.0139476	0.226899	AT2G34680.1;AT2G34680.2;AT5G18700.1;AT3G48750.1;AT2G26180.2	5	CC	A dense band of microtubules, 1-3 pm wide, that appears just beneath the cell membrane before the start of cell division in the cells of higher plants. It precedes the onset of prophase and then disappears as mitosis begins, yet it somehow determines the plane of orientation of the new cell plate forming in late telophase and marks the zone of the parental cell wall where fusion with the growing …	904	19231	31	1.45723	maker-scaffold_10-augustus-gene-11.37-mRNA-1;maker-scaffold_47-snap-gene-6.59-mRNA-1;maker-scaffold_25-augustus-gene-20.67-mRNA-1;maker-scaffold_11-augustus-gene-1.121-mRNA-1;maker-scaffold_8-augustus-gene-20.71-mRNA-1	3.43117
Insect	epiGBS	GO:0016607	nuclear speck	10/904	96/19231	0.0147059	0.0147059	0.22831	AT1G24706.1;AT5G18830.1;AT1G02840.1;AT3G12680.2;AT2G27100.1;AT1G51510.2;AT5G25060.2;AT2G26180.2;AT3G54170.1;AT3G24440.2	10	CC	A discrete extra-nucleolar subnuclear domain, 20-50 in number, in which splicing factors are seen to be localized by immunofluorescence microscopy.	904	19231	96	4.51271	maker-scaffold_24-snap-gene-23.45-mRNA-1;maker-scaffold_25-augustus-gene-20.60-mRNA-1;maker-scaffold_1-augustus-gene-81.54-mRNA-1;maker-scaffold_5-augustus-gene-42.102-mRNA-1;maker-scaffold_16-augustus-gene-12.88-mRNA-1;maker-scaffold_7-augustus-gene-24.86-mRNA-1;snap_masked-scaffold_23-processed-gene-24.50-mRNA-1;maker-scaffold_8-augustus-gene-20.71-mRNA-1;maker-scaffold_1-snap-gene-76.106-mRNA-…	2.21596
Insect	epiGBS	GO:0000178	exosome (RNase complex)	4/904	21/19231	0.0153102	0.0153102	0.22831	AT3G60500.1;AT2G17510.1;AT4G14790.1;AT4G32175.2	4	CC	A ribonuclease complex that has 3-prime to 5-prime exoribonuclease activity and possibly endoribonuclease activity, producing 5-prime-phosphomonoesters. Participates in a multitude of cellular RNA processing and degradation events preventing nuclear export and/or translation of aberrant RNAs. Restricted to processing linear and circular single-stranded RNAs (ssRNA) only. RNAs with complex seconda…	904	19231	21	0.987156	maker-scaffold_7-snap-gene-23.104-mRNA-1;snap_masked-scaffold_33-processed-gene-15.20-mRNA-1;maker-scaffold_5-augustus-gene-11.104-mRNA-1;maker-scaffold_21-snap-gene-7.68-mRNA-1	4.05204
Insect	epiGBS	GO:1905354	exoribonuclease complex	4/904	22/19231	0.0180319	0.0180319	0.25814	AT3G60500.1;AT2G17510.1;AT4G14790.1;AT4G32175.2	4	CC	NA	904	19231	22	1.03416	maker-scaffold_7-snap-gene-23.104-mRNA-1;snap_masked-scaffold_33-processed-gene-15.20-mRNA-1;maker-scaffold_5-augustus-gene-11.104-mRNA-1;maker-scaffold_21-snap-gene-7.68-mRNA-1	3.86786
Insect	epiGBS	GO:1902494	catalytic complex	72/904	1202/19231	0.0199937	0.0199937	0.259605	AT5G19130.1;AT5G60040.1;AT1G72390.2;AT1G09430.2;AT3G04340.1;AT3G59600.1;AT3G60500.1;AT3G18410.2;AT3G25800.1;AT3G17205.1;AT3G12760.1;AT3G52200.1;AT1G13460.1;AT2G34260.1;AT3G13340.2;AT2G42210.1;AT5G57360.2;AT2G17510.1;AT5G09900.2;AT5G13480.2;AT3G24870.1;AT4G03270.3;AT2G21470.1;AT2G17020.1;AT3G62980.1;AT2G47300.1;AT5G43130.1;AT5G61460.1;AT1G31930.1;AT1G53050.5;AT2G38130.2;AT4G14660.1;AT4G14790.1;AT1…	72	CC	NA	904	19231	1202	56.5029	augustus_masked-scaffold_10-processed-gene-3.2-mRNA-1;maker-scaffold_10-snap-gene-1.54-mRNA-1;maker-scaffold_6-snap-gene-51.77-mRNA-1;maker-scaffold_44-snap-gene-9.114-mRNA-1;maker-scaffold_24-snap-gene-4.88-mRNA-1;augustus_masked-scaffold_24-processed-gene-16.3-mRNA-1;maker-scaffold_7-snap-gene-23.104-mRNA-1;augustus_masked-scaffold_31-processed-gene-5.11-mRNA-1;augustus_masked-scaffold_59-proce…	1.27427
Insect	epiGBS	GO:0005905	clathrin-coated pit	5/904	34/19231	0.020357	0.020357	0.259605	AT2G40060.1;AT3G11130.5;AT5G35200.2;AT5G35200.1;AT2G20760.1	5	CC	A part of the endomembrane system in the form of an invagination of a membrane upon which a clathrin coat forms, and that can be converted by vesicle budding into a clathrin-coated vesicle. Coated pits form on the plasma membrane, where they are involved in receptor-mediated selective transport of many proteins and other macromolecules across the cell membrane, in the trans-Golgi network, and on …	904	19231	34	1.59825	maker-scaffold_11-augustus-gene-20.76-mRNA-1;maker-scaffold_9-augustus-gene-23.110-mRNA-1;snap_masked-scaffold_13-processed-gene-7.58-mRNA-1;maker-scaffold_4-augustus-gene-48.36-mRNA-1;maker-scaffold_15-snap-gene-24.79-mRNA-1	3.12842
Insect	epiGBS	GO:0005849	mRNA cleavage factor complex	3/904	13/19231	0.0207899	0.0207899	0.259605	AT4G33410.1;AT5G13480.2;AT3G04680.1	3	CC	Any macromolecular complex involved in cleavage or polyadenylation of mRNA molecules.	904	19231	13	0.611097	augustus_masked-scaffold_21-processed-gene-30.5-mRNA-1;maker-scaffold_52-augustus-gene-3.80-mRNA-1;maker-scaffold_27-snap-gene-6.52-mRNA-1	4.90921
Insect	epiGBS	GO:0005686	U2 snRNP	4/904	23/19231	0.0210356	0.0210356	0.259605	AT5G16260.2;AT5G64270.1;AT1G14650.1;AT3G55220.1	4	CC	A ribonucleoprotein complex that contains small nuclear RNA U2.	904	19231	23	1.08117	snap_masked-scaffold_5-processed-gene-43.74-mRNA-1;augustus_masked-scaffold_9-processed-gene-38.18-mRNA-1;augustus_masked-scaffold_14-processed-gene-7.4-mRNA-1;augustus_masked-scaffold_11-processed-gene-14.21-mRNA-1	3.69969
Insect	epiGBS	GO:0000176	nuclear exosome (RNase complex)	3/904	14/19231	0.025553	0.025553	0.295009	AT3G60500.1;AT2G17510.1;AT4G32175.2	3	CC	A ribonuclease complex that has 3-prime to 5-prime processive and distributive hydrolytic exoribonuclease activity and endoribonuclease activity, producing 5-prime-phosphomonoesters. Participates in a multitude of cellular RNA processing and degradation events preventing nuclear export and/or translation of aberrant RNAs. Restricted to processing linear and circular single-stranded RNAs (ssRNA) o…	904	19231	14	0.658104	maker-scaffold_7-snap-gene-23.104-mRNA-1;snap_masked-scaffold_33-processed-gene-15.20-mRNA-1;maker-scaffold_21-snap-gene-7.68-mRNA-1	4.55855
Insect	epiGBS	GO:0030132	clathrin coat of coated pit	3/904	14/19231	0.025553	0.025553	0.295009	AT2G40060.1;AT3G11130.5;AT2G20760.1	3	CC	The coat found on coated pits and the coated vesicles derived from coated pits; comprises clathrin and the AP-2 adaptor complex.	904	19231	14	0.658104	maker-scaffold_11-augustus-gene-20.76-mRNA-1;maker-scaffold_9-augustus-gene-23.110-mRNA-1;maker-scaffold_15-snap-gene-24.79-mRNA-1	4.55855
Insect	epiGBS	GO:0030130	clathrin coat of trans-Golgi network vesicle	3/904	15/19231	0.0308494	0.0308494	0.32473	AT2G40060.1;AT3G11130.5;AT2G20760.1	3	CC	A clathrin coat found on a vesicle of the trans-Golgi network.	904	19231	15	0.705112	maker-scaffold_11-augustus-gene-20.76-mRNA-1;maker-scaffold_9-augustus-gene-23.110-mRNA-1;maker-scaffold_15-snap-gene-24.79-mRNA-1	4.25465
Insect	epiGBS	GO:0071458	integral component of cytoplasmic side of endoplasmic reticulum membrane	3/904	15/19231	0.0308494	0.0308494	0.32473	AT4G33410.1;AT4G23630.1;AT1G01650.2	3	CC	The component of the endoplasmic reticulum membrane consisting of the gene products that penetrate only the cytoplasmic side of the membrane.	904	19231	15	0.705112	augustus_masked-scaffold_21-processed-gene-30.5-mRNA-1;maker-scaffold_26-snap-gene-9.74-mRNA-1;maker-scaffold_3-snap-gene-30.108-mRNA-1	4.25465
Insect	epiGBS	GO:0098554	cytoplasmic side of endoplasmic reticulum membrane	3/904	15/19231	0.0308494	0.0308494	0.32473	AT4G33410.1;AT4G23630.1;AT1G01650.2	3	CC	The side (leaflet) of the plasma membrane that faces the cytoplasm.	904	19231	15	0.705112	augustus_masked-scaffold_21-processed-gene-30.5-mRNA-1;maker-scaffold_26-snap-gene-9.74-mRNA-1;maker-scaffold_3-snap-gene-30.108-mRNA-1	4.25465
Insect	epiGBS	GO:0036452	ESCRT complex	4/904	26/19231	0.0317991	0.0317991	0.325164	AT2G06530.3;AT5G53330.2;AT4G29160.1;AT4G19003.1	4	CC	An endosomal sorting complex involved in membrane fission processes related to sorting of multivesicular bodies (MVB) in the endocytic pathway, cytokinesis and viral budding among other processes.	904	19231	26	1.22219	maker-scaffold_6-augustus-gene-54.60-mRNA-1;maker-scaffold_31-augustus-gene-16.73-mRNA-1;augustus_masked-scaffold_13-processed-gene-31.5-mRNA-1;maker-scaffold_6-snap-gene-36.102-mRNA-1	3.2728
Insect	epiGBS	GO:0032040	small-subunit processome	6/904	52/19231	0.0343588	0.0343588	0.336675	AT5G16750.1;AT5G52470.3;AT1G69070.1;AT2G43650.1;AT5G52470.2;AT5G66540.1	6	CC	A large ribonucleoprotein complex that is an early preribosomal complex. In S. cerevisiae, it has a size of 80S and consists of the 35S pre-rRNA, early-associating ribosomal proteins most of which are part of the small ribosomal subunit, the U3 snoRNA and associated proteins.	904	19231	52	2.44439	augustus_masked-scaffold_24-processed-gene-20.7-mRNA-1;maker-scaffold_25-snap-gene-18.70-mRNA-1;maker-scaffold_5-augustus-gene-31.112-mRNA-1;maker-scaffold_29-snap-gene-19.92-mRNA-1;maker-scaffold_21-augustus-gene-30.122-mRNA-1;maker-scaffold_19-augustus-gene-13.57-mRNA-1	2.4546
Insect	epiGBS	GO:0030665	clathrin-coated vesicle membrane	5/904	39/19231	0.0348062	0.0348062	0.336675	AT2G40060.1;AT1G08720.2;AT4G23460.2;AT3G11130.5;AT2G20760.1	5	CC	The lipid bilayer surrounding a clathrin-coated vesicle.	904	19231	39	1.83329	maker-scaffold_11-augustus-gene-20.76-mRNA-1;snap_masked-scaffold_28-processed-gene-18.43-mRNA-1;maker-scaffold_6-augustus-gene-22.70-mRNA-1;maker-scaffold_9-augustus-gene-23.110-mRNA-1;maker-scaffold_15-snap-gene-24.79-mRNA-1	2.72734
Insect	epiGBS	GO:0005654	nucleoplasm	28/904	420/19231	0.0405078	0.0405078	0.381514	AT1G72390.2;AT3G59600.1;AT1G24706.1;AT5G45030.3;AT5G18830.1;AT3G24870.1;AT3G02540.4;AT1G02840.1;AT5G43130.1;AT3G12680.2;AT5G16690.1;AT2G42780.1;AT1G32750.1;AT5G67320.2;AT4G37210.2;AT2G27100.1;AT3G13224.1;AT3G05380.2;AT1G51510.2;AT3G52030.1;AT5G50780.3;AT2G18790.1;AT5G25060.2;AT4G29830.1;AT2G26180.2;AT3G54170.1;AT3G24440.2;AT3G02540.3	28	CC	That part of the nuclear content other than the chromosomes or the nucleolus.	904	19231	420	19.7431	maker-scaffold_6-snap-gene-51.77-mRNA-1;augustus_masked-scaffold_24-processed-gene-16.3-mRNA-1;maker-scaffold_24-snap-gene-23.45-mRNA-1;snap_masked-scaffold_21-processed-gene-23.61-mRNA-1;maker-scaffold_25-augustus-gene-20.60-mRNA-1;maker-scaffold_54-snap-gene-6.85-mRNA-1;maker-scaffold_57-augustus-gene-2.47-mRNA-1;maker-scaffold_1-augustus-gene-81.54-mRNA-1;maker-scaffold_1-snap-gene-44.112-mRNA…	1.41822
Insect	epiGBS	GO:1990391	DNA repair complex	3/904	17/19231	0.0430187	0.0430187	0.394773	AT3G18524.1;AT3G24495.1;AT1G27840.1	3	CC	NA	904	19231	17	0.799126	maker-scaffold_31-augustus-gene-3.35-mRNA-1;maker-scaffold_4-augustus-gene-2.39-mRNA-1;maker-scaffold_3-augustus-gene-8.49-mRNA-1	3.7541
Insect	epiGBS	GO:0030136	clathrin-coated vesicle	8/904	85/19231	0.0462356	0.0462356	0.408761	AT2G40060.1;AT1G08720.2;AT4G23460.2;AT3G11130.5;AT5G13300.2;AT5G35200.2;AT5G35200.1;AT2G20760.1	8	CC	A vesicle with a coat formed of clathrin connected to the membrane via one of the clathrin adaptor complexes.	904	19231	85	3.99563	maker-scaffold_11-augustus-gene-20.76-mRNA-1;snap_masked-scaffold_28-processed-gene-18.43-mRNA-1;maker-scaffold_6-augustus-gene-22.70-mRNA-1;maker-scaffold_9-augustus-gene-23.110-mRNA-1;maker-scaffold_6-augustus-gene-7.62-mRNA-1;snap_masked-scaffold_13-processed-gene-7.58-mRNA-1;maker-scaffold_4-augustus-gene-48.36-mRNA-1;maker-scaffold_15-snap-gene-24.79-mRNA-1	2.00219
Insect	epiGBS	GO:0009524	phragmoplast	11/904	132/19231	0.0468272	0.0468272	0.408761	AT2G34680.1;AT2G40060.1;AT5G38880.2;AT3G61760.1;AT2G34680.2;AT1G68060.1;AT3G10380.2;AT5G18700.1;AT3G23670.1;AT2G26180.2;AT4G02570.4	11	CC	Fibrous structure (light microscope view) that arises between the daughter nuclei at telophase and within which the initial partition (cell plate), dividing the mother cell in two (cytokinesis), is formed. Appears at first as a spindle connected to the two nuclei, but later spreads laterally in the form of a ring. Consists of microtubules.	904	19231	132	6.20498	maker-scaffold_10-augustus-gene-11.37-mRNA-1;maker-scaffold_11-augustus-gene-20.76-mRNA-1;maker-scaffold_42-augustus-gene-2.24-mRNA-1;snap_masked-scaffold_1-processed-gene-63.36-mRNA-1;maker-scaffold_47-snap-gene-6.59-mRNA-1;augustus_masked-scaffold_5-processed-gene-19.18-mRNA-1;maker-scaffold_5-snap-gene-59.125-mRNA-1;maker-scaffold_25-augustus-gene-20.67-mRNA-1;maker-scaffold_3-augustus-gene-53…	1.77277
Artificial	epiGBS	GO:0008380	RNA splicing	44/1074	308/17712	1e-07	1e-07	0.000228987	AT1G44910.3;AT5G12190.1;AT3G16010.1;AT5G16780.2;AT5G16790.1;AT1G24706.1;AT5G62600.2;AT3G05680.1;AT1G07910.1;AT1G26370.1;AT3G04680.1;AT3G48190.2;AT5G61140.1;AT5G44200.2;AT1G09770.2;AT3G23325.1;AT1G32490.1;AT1G09660.2;AT1G24706.2;AT4G15900.1;AT3G54230.1;AT1G60900.1;AT2G27100.1;AT4G03120.1;AT2G46200.2;AT3G61860.1;AT1G30460.2;AT4G18930.3;AT3G25840.2;AT1G14650.1;AT3G57360.1;AT5G64270.2;AT1G09140.1;AT2…	44	BP	The process of removing sections of the primary RNA transcript to remove sequences not present in the mature form of the RNA and joining the remaining sections to form the mature form of the RNA.	1074	17712	308	18.6762	maker-scaffold_9-snap-gene-28.97-mRNA-1;augustus_masked-scaffold_9-processed-gene-21.14-mRNA-1;maker-scaffold_6-snap-gene-59.54-mRNA-1;maker-scaffold_6-augustus-gene-13.72-mRNA-1;maker-scaffold_24-augustus-gene-20.60-mRNA-1;maker-scaffold_24-snap-gene-23.45-mRNA-1;maker-scaffold_21-augustus-gene-4.64-mRNA-1;maker-scaffold_17-augustus-gene-20.66-mRNA-1;augustus_masked-scaffold_17-processed-gene-27…	2.35595
Artificial	epiGBS	GO:0006396	RNA processing	89/1074	906/17712	3.97e-06	3.97e-06	0.00443481	AT1G55870.1;AT5G14580.1;AT3G56510.1;AT5G57280.1;AT3G27180.1;AT1G44910.3;AT1G50030.3;AT5G12190.1;AT3G18600.2;AT3G16010.1;AT5G16780.2;AT5G16750.1;AT5G16790.1;AT1G24706.1;AT3G60500.1;AT5G62600.2;AT5G66540.2;AT3G11964.1;AT3G05680.1;AT1G07910.1;AT1G26370.1;AT3G56120.1;AT5G08720.1;AT3G04680.1;AT2G34260.1;AT3G48190.2;AT5G61140.1;AT1G08070.2;AT3G21540.1;AT5G20320.1;AT5G44200.2;AT2G32415.1;AT1G09770.2;AT5…	89	BP	Any process involved in the conversion of one or more primary RNA transcripts into one or more mature RNA molecules.	1074	17712	906	54.937	maker-scaffold_10-augustus-gene-17.55-mRNA-1;snap_masked-scaffold_10-processed-gene-4.35-mRNA-1;maker-scaffold_10-augustus-gene-1.42-mRNA-1;augustus_masked-scaffold_9-processed-gene-51.6-mRNA-1;maker-scaffold_9-snap-gene-48.74-mRNA-1;maker-scaffold_9-snap-gene-28.97-mRNA-1;maker-scaffold_9-snap-gene-28.92-mRNA-1;augustus_masked-scaffold_9-processed-gene-21.14-mRNA-1;maker-scaffold_9-augustus-gene…	1.62004
Artificial	epiGBS	GO:0006397	mRNA processing	48/1074	403/17712	5.84e-06	5.84e-06	0.00443481	AT1G55870.1;AT5G14580.1;AT1G44910.3;AT5G12190.1;AT5G16780.2;AT5G16790.1;AT1G24706.1;AT3G11964.1;AT3G05680.1;AT1G26370.1;AT5G08720.1;AT3G04680.1;AT5G61140.1;AT1G08070.2;AT5G44200.2;AT1G09770.2;AT3G23325.1;AT1G32490.1;AT1G09660.2;AT1G24706.2;AT5G13480.2;AT4G15900.1;AT3G54230.1;AT1G60900.1;AT2G16940.1;AT2G27100.1;AT1G17760.1;AT4G03120.1;AT2G46200.2;AT3G61860.1;AT1G30460.2;AT3G25840.2;AT4G24740.2;AT1…	48	BP	Any process involved in the conversion of a primary mRNA transcript into one or more mature mRNA(s) prior to translation into polypeptide.	1074	17712	403	24.4367	maker-scaffold_10-augustus-gene-17.55-mRNA-1;snap_masked-scaffold_10-processed-gene-4.35-mRNA-1;maker-scaffold_9-snap-gene-28.97-mRNA-1;augustus_masked-scaffold_9-processed-gene-21.14-mRNA-1;maker-scaffold_6-augustus-gene-13.72-mRNA-1;maker-scaffold_24-augustus-gene-20.60-mRNA-1;maker-scaffold_24-snap-gene-23.45-mRNA-1;maker-scaffold_17-augustus-gene-18.71-mRNA-1;maker-scaffold_17-augustus-gene-2…	1.96426
Artificial	epiGBS	GO:0006996	organelle organization	156/1074	1931/17712	9.27e-05	9.27e-05	0.0518943	AT5G55310.1;AT3G56510.1;AT3G27120.1;AT5G58575.2;AT2G28800.2;AT3G16010.1;AT1G54140.2;AT5G46910.2;AT5G26860.1;AT4G32640.2;AT1G08620.3;AT1G08600.1;AT3G04340.1;AT4G11150.2;AT5G16460.1;AT3G60830.1;AT3G52140.1;AT2G41740.1;AT5G49430.1;AT4G39690.1;AT4G39850.1;AT1G32750.1;AT2G34260.1;AT5G16620.2;AT3G48710.1;AT1G19100.1;AT3G48190.2;AT5G61140.1;AT2G42210.1;AT4G32285.2;AT2G19390.2;AT3G24495.1;AT3G11940.1;AT4…	156	BP	A process that is carried out at the cellular level which results in the assembly, arrangement of constituent parts, or disassembly of an organelle within a cell. An organelle is an organized structure of distinctive morphology and function. Includes the nucleus, mitochondria, plastids, vacuoles, vesicles, ribosomes and the cytoskeleton. Excludes the plasma membrane.	1074	17712	1931	117.09	maker-scaffold_10-augustus-gene-13.32-mRNA-1;maker-scaffold_10-augustus-gene-1.42-mRNA-1;maker-scaffold_9-augustus-gene-47.67-mRNA-1;snap_masked-scaffold_9-processed-gene-24.55-mRNA-1;maker-scaffold_9-snap-gene-6.79-mRNA-1;maker-scaffold_6-snap-gene-59.54-mRNA-1;maker-scaffold_6-augustus-gene-52.52-mRNA-1;maker-scaffold_6-augustus-gene-37.101-mRNA-1;maker-scaffold_44-augustus-gene-8.88-mRNA-1;mak…	1.33231
Artificial	epiGBS	GO:0045292	mRNA cis splicing, via spliceosome	7/1074	20/17712	0.000113856	0.000113856	0.0518943	AT1G44910.3;AT5G16780.2;AT5G44200.2;AT4G03120.1;AT3G25840.2;AT1G14650.1;AT2G15820.3	7	BP	The joining together, after removal of an intervening sequence composed of one or more introns, of two segments of the same RNA molecule via spliceosomal catalysis to produce an mRNA composed only of exon sequences that all came from the same primary transcript.	1074	17712	20	1.21274	maker-scaffold_9-snap-gene-28.97-mRNA-1;maker-scaffold_6-augustus-gene-13.72-mRNA-1;maker-scaffold_53-augustus-gene-3.69-mRNA-1;augustus_masked-scaffold_2-processed-gene-73.18-mRNA-1;maker-scaffold_5-augustus-gene-27.60-mRNA-1;augustus_masked-scaffold_14-processed-gene-7.4-mRNA-1;maker-scaffold_7-augustus-gene-42.108-mRNA-1	5.77207
Artificial	epiGBS	GO:0016071	mRNA metabolic process	54/1074	541/17712	0.000214838	0.000214838	0.0816009	AT1G55870.1;AT5G14580.1;AT1G44910.3;AT5G12190.1;AT5G16780.2;AT5G16790.1;AT1G24706.1;AT3G60500.1;AT3G11964.1;AT3G05680.1;AT1G26370.1;AT2G39260.1;AT5G08720.1;AT3G04680.1;AT5G61140.1;AT1G08070.2;AT5G44200.2;AT2G32415.1;AT1G09770.2;AT3G23325.1;AT1G32490.1;AT1G09660.2;AT1G24706.2;AT5G13480.2;AT4G15900.1;AT3G54230.1;AT1G60900.1;AT2G16940.1;AT2G27100.1;AT1G76630.1;AT1G17760.1;AT4G03120.1;AT2G46200.2;AT3…	54	BP	The chemical reactions and pathways involving mRNA, messenger RNA, which is responsible for carrying the coded genetic 'message', transcribed from DNA, to sites of protein assembly at the ribosomes.	1074	17712	541	32.8045	maker-scaffold_10-augustus-gene-17.55-mRNA-1;snap_masked-scaffold_10-processed-gene-4.35-mRNA-1;maker-scaffold_9-snap-gene-28.97-mRNA-1;augustus_masked-scaffold_9-processed-gene-21.14-mRNA-1;maker-scaffold_6-augustus-gene-13.72-mRNA-1;maker-scaffold_24-augustus-gene-20.60-mRNA-1;maker-scaffold_24-snap-gene-23.45-mRNA-1;maker-scaffold_7-snap-gene-23.104-mRNA-1;maker-scaffold_17-augustus-gene-18.71…	1.64611
Artificial	epiGBS	GO:0000394	RNA splicing, via endonucleolytic cleavage and ligation	6/1074	17/17712	0.000339742	0.000339742	0.0981154	AT1G07910.1;AT3G04680.1;AT5G44200.2;AT4G18930.3;AT3G57360.1;AT2G15820.3	6	BP	Splicing of RNA via recognition of the folded RNA structure that brings the 5' and 3' splice sites into proximity and cleavage of the RNA at both the 3' and 5' splice sites by an endonucleolytic mechanism, followed by ligation of the exons.	1074	17712	17	1.03083	augustus_masked-scaffold_17-processed-gene-27.10-mRNA-1;maker-scaffold_27-snap-gene-6.52-mRNA-1;maker-scaffold_53-augustus-gene-3.69-mRNA-1;snap_masked-scaffold_20-processed-gene-6.24-mRNA-1;augustus_masked-scaffold_43-processed-gene-8.0-mRNA-1;maker-scaffold_7-augustus-gene-42.108-mRNA-1	5.82057
Artificial	epiGBS	GO:0000398	mRNA splicing, via spliceosome	25/1074	196/17712	0.00034593	0.00034593	0.0981154	AT1G44910.3;AT5G12190.1;AT5G16780.2;AT5G44200.2;AT1G09770.2;AT3G23325.1;AT1G09660.2;AT4G15900.1;AT3G54230.1;AT1G60900.1;AT2G27100.1;AT4G03120.1;AT3G61860.1;AT1G30460.2;AT3G25840.2;AT1G14650.1;AT5G64270.2;AT1G09140.1;AT2G15820.3;AT1G65660.2;AT3G55220.1;AT5G42300.1;AT1G66510.1;AT3G54170.1;AT4G36690.2	25	BP	The joining together of exons from one or more primary transcripts of messenger RNA (mRNA) and the excision of intron sequences, via a spliceosomal mechanism, so that mRNA consisting only of the joined exons is produced.	1074	17712	196	11.8848	maker-scaffold_9-snap-gene-28.97-mRNA-1;augustus_masked-scaffold_9-processed-gene-21.14-mRNA-1;maker-scaffold_6-augustus-gene-13.72-mRNA-1;maker-scaffold_53-augustus-gene-3.69-mRNA-1;maker-scaffold_65-augustus-gene-3.66-mRNA-1;maker-scaffold_25-augustus-gene-9.65-mRNA-1;maker-scaffold_91-snap-gene-0.152-mRNA-1;maker-scaffold_48-augustus-gene-3.27-mRNA-1;maker-scaffold_15-snap-gene-7.79-mRNA-1;mak…	2.10352
Artificial	epiGBS	GO:0051641	cellular localization	93/1074	1083/17712	0.000387476	0.000387476	0.0981154	AT5G54750.1;AT2G28800.2;AT4G11790.2;AT4G32640.2;AT3G04340.1;AT5G16790.1;AT1G24706.1;AT2G27900.2;AT3G52140.1;AT5G62600.2;AT5G03530.2;AT4G39850.1;AT5G16620.2;AT4G24880.1;AT2G42210.1;AT4G33200.1;AT2G32760.1;AT2G32415.1;AT3G06290.1;AT5G20490.2;AT3G22190.1;AT4G28080.2;AT1G59750.1;AT5G64813.2;AT2G38020.1;AT4G39080.1;AT1G24706.2;AT5G17020.1;AT2G20760.1;AT4G39080.2;AT2G16950.1;AT5G58140.1;AT3G62770.1;AT3…	93	BP	A cellular localization process whereby a substance or cellular entity, such as a protein complex or organelle, is transported to, and/or maintained in, a specific location within a cell including the localization of substances or cellular entities to the cell membrane.	1074	17712	1083	65.6697	maker-scaffold_10-augustus-gene-47.66-mRNA-1;maker-scaffold_9-snap-gene-6.79-mRNA-1;maker-scaffold_6-snap-gene-25.108-mRNA-1;maker-scaffold_44-augustus-gene-0.59-mRNA-1;maker-scaffold_24-snap-gene-4.88-mRNA-1;maker-scaffold_24-augustus-gene-20.60-mRNA-1;maker-scaffold_24-snap-gene-23.45-mRNA-1;maker-scaffold_7-snap-gene-1.74-mRNA-1;maker-scaffold_7-augustus-gene-29.88-mRNA-1;maker-scaffold_21-aug…	1.41618
Artificial	epiGBS	GO:2001020	regulation of response to DNA damage stimulus	8/1074	32/17712	0.000506543	0.000506543	0.103541	AT3G48710.1;AT1G19100.1;AT3G48190.2;AT4G26630.2;AT5G50780.3;AT3G57300.1;AT5G67380.2;AT1G27840.1	8	BP	NA	1074	17712	32	1.94038	maker-scaffold_19-augustus-gene-5.104-mRNA-1;maker-scaffold_19-snap-gene-12.128-mRNA-1;maker-scaffold_19-augustus-gene-14.52-mRNA-1;maker-scaffold_47-snap-gene-4.42-mRNA-1;maker-scaffold_21-augustus-gene-17.68-mRNA-1;maker-scaffold_17-augustus-gene-10.83-mRNA-1;maker-scaffold_33-augustus-gene-10.58-mRNA-1;maker-scaffold_3-augustus-gene-8.49-mRNA-1	4.12291
Artificial	epiGBS	GO:0010506	regulation of autophagy	7/1074	25/17712	0.000540512	0.000540512	0.103541	AT1G50030.3;AT3G01090.3;AT3G62770.1;AT2G39780.1;AT3G08850.2;AT3G62770.4;AT3G28430.3	7	BP	Any process that modulates the frequency, rate or extent of autophagy. Autophagy is the process in which cells digest parts of their own cytoplasm.	1074	17712	25	1.51592	maker-scaffold_9-snap-gene-28.92-mRNA-1;maker-scaffold_42-augustus-gene-3.26-mRNA-1;maker-scaffold_1-augustus-gene-83.49-mRNA-1;maker-scaffold_3-snap-gene-66.95-mRNA-1;maker-scaffold_45-augustus-gene-5.32-mRNA-1;maker-scaffold_44-augustus-gene-5.75-mRNA-1;maker-scaffold_4-snap-gene-45.107-mRNA-1	4.61765
Artificial	epiGBS	GO:0051649	establishment of localization in cell	76/1074	858/17712	0.000545205	0.000545205	0.103541	AT5G54750.1;AT2G28800.2;AT4G11790.2;AT4G32640.2;AT3G04340.1;AT5G16790.1;AT1G24706.1;AT2G27900.2;AT5G62600.2;AT5G03530.2;AT4G39850.1;AT5G16620.2;AT4G24880.1;AT2G42210.1;AT4G33200.1;AT2G32760.1;AT3G06290.1;AT5G20490.2;AT1G59750.1;AT5G64813.2;AT2G38020.1;AT1G24706.2;AT5G17020.1;AT2G20760.1;AT2G16950.1;AT5G58140.1;AT3G62030.1;AT1G36980.1;AT1G64750.1;AT5G06120.1;AT1G11890.1;AT1G72560.1;AT5G42890.2;AT1…	76	BP	Any process, occuring in a cell, that localizes a substance or cellular component. This may occur via movement, tethering or selective degradation.	1074	17712	858	52.0264	maker-scaffold_10-augustus-gene-47.66-mRNA-1;maker-scaffold_9-snap-gene-6.79-mRNA-1;maker-scaffold_6-snap-gene-25.108-mRNA-1;maker-scaffold_44-augustus-gene-0.59-mRNA-1;maker-scaffold_24-snap-gene-4.88-mRNA-1;maker-scaffold_24-augustus-gene-20.60-mRNA-1;maker-scaffold_24-snap-gene-23.45-mRNA-1;maker-scaffold_7-snap-gene-1.74-mRNA-1;maker-scaffold_21-augustus-gene-4.64-mRNA-1;maker-scaffold_39-aug…	1.4608
Artificial	epiGBS	GO:0046907	intracellular transport	72/1074	809/17712	0.000664948	0.000664948	0.105722	AT5G54750.1;AT2G28800.2;AT4G11790.2;AT4G32640.2;AT3G04340.1;AT5G16790.1;AT1G24706.1;AT2G27900.2;AT5G62600.2;AT5G03530.2;AT4G39850.1;AT5G16620.2;AT4G24880.1;AT2G42210.1;AT4G33200.1;AT2G32760.1;AT3G06290.1;AT5G20490.2;AT1G59750.1;AT5G64813.2;AT2G38020.1;AT1G24706.2;AT5G17020.1;AT2G20760.1;AT2G16950.1;AT3G62030.1;AT1G36980.1;AT1G64750.1;AT5G06120.1;AT1G11890.1;AT1G72560.1;AT5G42890.2;AT1G02010.1;AT5…	72	BP	The directed movement of substances within a cell.	1074	17712	809	49.0552	maker-scaffold_10-augustus-gene-47.66-mRNA-1;maker-scaffold_9-snap-gene-6.79-mRNA-1;maker-scaffold_6-snap-gene-25.108-mRNA-1;maker-scaffold_44-augustus-gene-0.59-mRNA-1;maker-scaffold_24-snap-gene-4.88-mRNA-1;maker-scaffold_24-augustus-gene-20.60-mRNA-1;maker-scaffold_24-snap-gene-23.45-mRNA-1;maker-scaffold_7-snap-gene-1.74-mRNA-1;maker-scaffold_21-augustus-gene-4.64-mRNA-1;maker-scaffold_39-aug…	1.46773
Artificial	epiGBS	GO:0006388	tRNA splicing, via endonucleolytic cleavage and ligation	5/1074	13/17712	0.000693552	0.000693552	0.105722	AT1G07910.1;AT3G04680.1;AT4G18930.3;AT3G57360.1;AT2G15820.3	5	BP	Splicing of tRNA substrates via recognition of the folded RNA structure that brings the 5' and 3' splice sites into proximity and cleavage of the RNA at both the 3' and 5' splice sites by an endonucleolytic mechanism, followed by ligation of the exons.	1074	17712	13	0.788279	augustus_masked-scaffold_17-processed-gene-27.10-mRNA-1;maker-scaffold_27-snap-gene-6.52-mRNA-1;snap_masked-scaffold_20-processed-gene-6.24-mRNA-1;augustus_masked-scaffold_43-processed-gene-8.0-mRNA-1;maker-scaffold_7-augustus-gene-42.108-mRNA-1	6.34293
Artificial	epiGBS	GO:0051276	chromosome organization	58/1074	621/17712	0.000695864	0.000695864	0.105722	AT5G55310.1;AT5G58575.2;AT1G54140.2;AT5G46910.2;AT1G08620.3;AT1G08600.1;AT3G60830.1;AT1G32750.1;AT3G48710.1;AT1G19100.1;AT3G48190.2;AT5G61140.1;AT2G19390.2;AT3G24495.1;AT5G43990.1;AT5G52470.3;AT3G25980.1;AT5G18620.1;AT1G10930.2;AT1G54690.1;AT5G27680.1;AT4G16420.3;AT5G18190.1;AT4G39100.1;AT3G61740.2;AT2G32000.1;AT1G27880.2;AT3G10690.1;AT5G41360.1;AT2G03500.1;AT2G19520.1;AT1G17520.1;AT5G13960.3;AT3…	58	BP	A process that is carried out at the cellular level that results in the assembly, arrangement of constituent parts, or disassembly of chromosomes, structures composed of a very long molecule of DNA and associated proteins that carries hereditary information. This term covers covalent modifications at the molecular level as well as spatial relationships among the major components of a chromosome.	1074	17712	621	37.6555	maker-scaffold_10-augustus-gene-13.32-mRNA-1;snap_masked-scaffold_9-processed-gene-24.55-mRNA-1;maker-scaffold_6-augustus-gene-52.52-mRNA-1;maker-scaffold_6-augustus-gene-37.101-mRNA-1;maker-scaffold_24-augustus-gene-3.78-mRNA-1;maker-scaffold_24-augustus-gene-4.81-mRNA-1;maker-scaffold_7-augustus-gene-27.78-mRNA-1;maker-scaffold_14-snap-gene-27.81-mRNA-1;maker-scaffold_19-augustus-gene-5.104-mRN…	1.54028
Artificial	epiGBS	GO:0006259	DNA metabolic process	48/1074	492/17712	0.000779791	0.000779791	0.111069	AT5G55310.1;AT3G27120.1;AT1G08600.1;AT5G16690.1;AT3G48710.1;AT1G19100.1;AT3G48190.2;AT3G24495.1;AT5G20320.1;AT1G09770.2;AT3G06290.1;AT1G10930.2;AT5G27680.1;AT4G18820.1;AT1G05055.1;AT1G08260.1;AT3G46940.6;AT1G64750.1;AT1G71260.1;AT2G32000.1;AT1G27880.2;AT3G10690.1;AT5G41360.1;AT2G19520.1;AT5G13960.3;AT5G67100.1;AT3G54560.2;AT2G47590.2;AT4G02030.1;AT4G02390.2;AT4G26630.2;AT5G50780.3;AT3G57300.1;AT3…	48	BP	Any cellular metabolic process involving deoxyribonucleic acid. This is one of the two main types of nucleic acid, consisting of a long, unbranched macromolecule formed from one, or more commonly, two, strands of linked deoxyribonucleotides.	1074	17712	492	29.8333	maker-scaffold_10-augustus-gene-13.32-mRNA-1;maker-scaffold_9-augustus-gene-47.67-mRNA-1;maker-scaffold_24-augustus-gene-4.81-mRNA-1;augustus_masked-scaffold_24-processed-gene-19.1-mRNA-1;maker-scaffold_19-augustus-gene-5.104-mRNA-1;maker-scaffold_19-snap-gene-12.128-mRNA-1;maker-scaffold_19-augustus-gene-14.52-mRNA-1;maker-scaffold_4-augustus-gene-2.39-mRNA-1;maker-scaffold_8-snap-gene-37.93-mRN…	1.60894
Artificial	epiGBS	GO:0033043	regulation of organelle organization	27/1074	233/17712	0.000935326	0.000935326	0.119603	AT3G27120.1;AT3G52140.1;AT2G41740.1;AT3G48190.2;AT3G25980.1;AT3G22190.1;AT4G16420.3;AT4G35020.5;AT3G61740.2;AT2G30910.1;AT4G16340.2;AT1G60430.2;AT5G18410.2;AT3G63150.3;AT5G13530.3;AT1G30825.2;AT5G05510.2;AT5G17920.2;AT2G41740.2;AT3G28430.3;AT2G39090.3;AT1G77720.2;AT1G57820.1;AT4G22860.1;AT2G46225.2;AT1G11060.2;AT3G54870.3	27	BP	Any process that modulates the frequency, rate or extent of a process involved in the formation, arrangement of constituent parts, or disassembly of an organelle.	1074	17712	233	14.1284	maker-scaffold_9-augustus-gene-47.67-mRNA-1;maker-scaffold_7-augustus-gene-29.88-mRNA-1;maker-scaffold_17-snap-gene-14.101-mRNA-1;maker-scaffold_19-augustus-gene-14.52-mRNA-1;maker-scaffold_25-augustus-gene-13.86-mRNA-1;maker-scaffold_32-snap-gene-11.54-mRNA-1;maker-scaffold_68-augustus-gene-2.98-mRNA-1;snap_masked-scaffold_1-processed-gene-5.73-mRNA-1;snap_masked-scaffold_3-processed-gene-34.84-…	1.91105
Artificial	epiGBS	GO:0018107	peptidyl-threonine phosphorylation	5/1074	14/17712	0.00102524	0.00102524	0.119603	AT2G23070.2;AT2G23070.1;AT5G18190.1;AT5G67380.2;AT2G40120.2	5	BP	The phosphorylation of peptidyl-threonine to form peptidyl-O-phospho-L-threonine.	1074	17712	14	0.848916	maker-scaffold_33-augustus-gene-11.24-mRNA-1;maker-scaffold_18-augustus-gene-8.41-mRNA-1;maker-scaffold_82-snap-gene-0.105-mRNA-1;maker-scaffold_33-augustus-gene-10.58-mRNA-1;maker-scaffold_5-augustus-gene-46.104-mRNA-1	5.88986
Artificial	epiGBS	GO:0018210	peptidyl-threonine modification	5/1074	14/17712	0.00102524	0.00102524	0.119603	AT2G23070.2;AT2G23070.1;AT5G18190.1;AT5G67380.2;AT2G40120.2	5	BP	The modification of peptidyl-threonine.	1074	17712	14	0.848916	maker-scaffold_33-augustus-gene-11.24-mRNA-1;maker-scaffold_18-augustus-gene-8.41-mRNA-1;maker-scaffold_82-snap-gene-0.105-mRNA-1;maker-scaffold_33-augustus-gene-10.58-mRNA-1;maker-scaffold_5-augustus-gene-46.104-mRNA-1	5.88986
Artificial	epiGBS	GO:0051128	regulation of cellular component organization	42/1074	421/17712	0.00104963	0.00104963	0.119603	AT3G27120.1;AT1G50030.3;AT1G08600.1;AT3G52140.1;AT2G41740.1;AT5G63980.1;AT1G19100.1;AT3G48190.2;AT1G74160.1;AT1G53750.3;AT3G25980.1;AT3G22190.1;AT4G28540.2;AT4G16420.3;AT4G39100.1;AT4G35020.5;AT3G61740.2;AT2G30910.1;AT4G16340.2;AT2G44610.2;AT2G25790.1;AT1G60430.2;AT5G18410.2;AT3G63150.3;AT3G08850.2;AT5G13530.3;AT1G30825.2;AT2G03060.2;AT5G05510.2;AT5G17920.2;AT5G50780.3;AT2G41740.2;AT3G28430.3;AT2…	42	BP	Any process that modulates the frequency, rate or extent of a process involved in the formation, arrangement of constituent parts, or disassembly of cell structures, including the plasma membrane and any external encapsulating structures such as the cell wall and cell envelope.	1074	17712	421	25.5281	maker-scaffold_9-augustus-gene-47.67-mRNA-1;maker-scaffold_9-snap-gene-28.92-mRNA-1;maker-scaffold_24-augustus-gene-4.81-mRNA-1;maker-scaffold_7-augustus-gene-29.88-mRNA-1;maker-scaffold_17-snap-gene-14.101-mRNA-1;maker-scaffold_14-augustus-gene-24.73-mRNA-1;maker-scaffold_19-snap-gene-12.128-mRNA-1;maker-scaffold_19-augustus-gene-14.52-mRNA-1;maker-scaffold_19-snap-gene-24.29-mRNA-1;maker-scaffo…	1.64524
Artificial	epiGBS	GO:0006352	DNA-templated transcription, initiation	13/1074	81/17712	0.0011133	0.0011133	0.120817	AT1G54140.2;AT1G55520.1;AT1G32750.1;AT1G53750.3;AT1G17450.1;AT3G09360.2;AT5G41360.1;AT5G25150.1;AT1G07470.1;AT5G13730.1;AT4G04180.1;AT5G43130.1;AT4G14660.1	13	BP	Any process involved in the assembly of the RNA polymerase preinitiation complex (PIC) at the core promoter region of a DNA template, resulting in the subsequent synthesis of RNA from that promoter. The initiation phase includes PIC assembly and the formation of the first few bonds in the RNA chain, including abortive initiation, which occurs when the first few nucleotides are repeatedly synthesi…	1074	17712	81	4.91159	maker-scaffold_6-augustus-gene-52.52-mRNA-1;maker-scaffold_24-augustus-gene-8.91-mRNA-1;maker-scaffold_14-snap-gene-27.81-mRNA-1;maker-scaffold_8-augustus-gene-24.106-mRNA-1;augustus_masked-scaffold_2-processed-gene-70.16-mRNA-1;maker-scaffold_9-snap-gene-9.82-mRNA-1;maker-scaffold_6-augustus-gene-21.72-mRNA-1;maker-scaffold_23-augustus-gene-23.76-mRNA-1;maker-scaffold_9-snap-gene-9.89-mRNA-1;mak…	2.6468
Artificial	epiGBS	GO:0034614	cellular response to reactive oxygen species	9/1074	45/17712	0.00131028	0.00131028	0.127392	AT2G28190.2;AT1G27510.2;AT3G59410.1;AT2G41680.1;AT2G23140.1;AT3G13610.1;AT5G12080.4;AT4G09320.2;AT1G05680.1	9	BP	Any process that results in a change in state or activity of a cell (in terms of movement, secretion, enzyme production, gene expression, etc.) as a result of a reactive oxygen species stimulus. Reactive oxygen species include singlet oxygen, superoxide, and oxygen free radicals.	1074	17712	45	2.72866	maker-scaffold_7-augustus-gene-2.65-mRNA-1;maker-scaffold_21-augustus-gene-7.46-mRNA-1;maker-scaffold_14-augustus-gene-32.79-mRNA-1;maker-scaffold_4-snap-gene-55.54-mRNA-1;maker-scaffold_18-augustus-gene-9.40-mRNA-1;maker-scaffold_2-augustus-gene-11.106-mRNA-1;maker-scaffold_8-snap-gene-21.92-mRNA-1;maker-scaffold_3-augustus-gene-18.96-mRNA-1;maker-scaffold_10-augustus-gene-29.33-mRNA-1	3.29832
Artificial	epiGBS	GO:0030641	regulation of cellular pH	7/1074	29/17712	0.00141871	0.00141871	0.127392	AT5G62670.2;AT3G05030.1;AT4G39080.1;AT4G39080.2;AT2G01980.2;AT3G55480.1;AT3G05030.2	7	BP	Any process involved in the maintenance of an internal equilibrium of hydrogen ions (protons) within a cell or between a cell and its external environment.	1074	17712	29	1.75847	maker-scaffold_21-augustus-gene-3.67-mRNA-1;augustus_masked-scaffold_28-processed-gene-19.0-mRNA-1;maker-scaffold_12-snap-gene-8.134-mRNA-1;maker-scaffold_16-augustus-gene-26.82-mRNA-1;maker-scaffold_5-snap-gene-17.130-mRNA-1;maker-scaffold_5-augustus-gene-51.87-mRNA-1;augustus_masked-scaffold_44-processed-gene-1.17-mRNA-1	3.98074
Artificial	epiGBS	GO:0051453	regulation of intracellular pH	7/1074	29/17712	0.00141871	0.00141871	0.127392	AT5G62670.2;AT3G05030.1;AT4G39080.1;AT4G39080.2;AT2G01980.2;AT3G55480.1;AT3G05030.2	7	BP	Any process that modulates the internal pH of a cell, measured by the concentration of the hydrogen ion.	1074	17712	29	1.75847	maker-scaffold_21-augustus-gene-3.67-mRNA-1;augustus_masked-scaffold_28-processed-gene-19.0-mRNA-1;maker-scaffold_12-snap-gene-8.134-mRNA-1;maker-scaffold_16-augustus-gene-26.82-mRNA-1;maker-scaffold_5-snap-gene-17.130-mRNA-1;maker-scaffold_5-augustus-gene-51.87-mRNA-1;augustus_masked-scaffold_44-processed-gene-1.17-mRNA-1	3.98074
Artificial	epiGBS	GO:0000375	RNA splicing, via transesterification reactions	26/1074	228/17712	0.00145339	0.00145339	0.127392	AT1G44910.3;AT5G12190.1;AT3G16010.1;AT5G16780.2;AT5G44200.2;AT1G09770.2;AT3G23325.1;AT1G09660.2;AT4G15900.1;AT3G54230.1;AT1G60900.1;AT2G27100.1;AT4G03120.1;AT3G61860.1;AT1G30460.2;AT3G25840.2;AT1G14650.1;AT5G64270.2;AT1G09140.1;AT2G15820.3;AT1G65660.2;AT3G55220.1;AT5G42300.1;AT1G66510.1;AT3G54170.1;AT4G36690.2	26	BP	Splicing of RNA via a series of two transesterification reactions.	1074	17712	228	13.8252	maker-scaffold_9-snap-gene-28.97-mRNA-1;augustus_masked-scaffold_9-processed-gene-21.14-mRNA-1;maker-scaffold_6-snap-gene-59.54-mRNA-1;maker-scaffold_6-augustus-gene-13.72-mRNA-1;maker-scaffold_53-augustus-gene-3.69-mRNA-1;maker-scaffold_65-augustus-gene-3.66-mRNA-1;maker-scaffold_25-augustus-gene-9.65-mRNA-1;maker-scaffold_91-snap-gene-0.152-mRNA-1;maker-scaffold_48-augustus-gene-3.27-mRNA-1;mak…	1.88062
Artificial	epiGBS	GO:0000377	RNA splicing, via transesterification reactions with bulged adenosine as nucleophile	26/1074	228/17712	0.00145339	0.00145339	0.127392	AT1G44910.3;AT5G12190.1;AT3G16010.1;AT5G16780.2;AT5G44200.2;AT1G09770.2;AT3G23325.1;AT1G09660.2;AT4G15900.1;AT3G54230.1;AT1G60900.1;AT2G27100.1;AT4G03120.1;AT3G61860.1;AT1G30460.2;AT3G25840.2;AT1G14650.1;AT5G64270.2;AT1G09140.1;AT2G15820.3;AT1G65660.2;AT3G55220.1;AT5G42300.1;AT1G66510.1;AT3G54170.1;AT4G36690.2	26	BP	Splicing of RNA via a series of two transesterification reactions with a bulged adenosine residue from the intron branch point as the initiating nucleophile. When the initial RNA for the splicing reaction is a single molecule (cis splicing), the excised intron is released in a lariat structure.	1074	17712	228	13.8252	maker-scaffold_9-snap-gene-28.97-mRNA-1;augustus_masked-scaffold_9-processed-gene-21.14-mRNA-1;maker-scaffold_6-snap-gene-59.54-mRNA-1;maker-scaffold_6-augustus-gene-13.72-mRNA-1;maker-scaffold_53-augustus-gene-3.69-mRNA-1;maker-scaffold_65-augustus-gene-3.66-mRNA-1;maker-scaffold_25-augustus-gene-9.65-mRNA-1;maker-scaffold_91-snap-gene-0.152-mRNA-1;maker-scaffold_48-augustus-gene-3.27-mRNA-1;mak…	1.88062
Artificial	epiGBS	GO:0098659	inorganic cation import across plasma membrane	7/1074	30/17712	0.00175491	0.00175491	0.147571	AT2G26650.2;AT3G05030.1;AT2G01980.2;AT5G62000.6;AT3G05030.2;AT5G62000.4;AT1G30270.2	7	BP	The directed movement of inorganic cations from outside of a cell, across the plasma membrane and into the cytosol.	1074	17712	30	1.81911	maker-scaffold_4-augustus-gene-4.36-mRNA-1;augustus_masked-scaffold_28-processed-gene-19.0-mRNA-1;maker-scaffold_5-snap-gene-17.130-mRNA-1;maker-scaffold_6-snap-gene-7.74-mRNA-1;augustus_masked-scaffold_44-processed-gene-1.17-mRNA-1;maker-scaffold_21-snap-gene-18.76-mRNA-1;maker-scaffold_4-snap-gene-49.96-mRNA-1	3.84804
Artificial	epiGBS	GO:0033554	cellular response to stress	105/1074	1310/17712	0.00181311	0.00181311	0.147571	AT1G53210.1;AT3G27120.1;AT5G06460.1;AT4G25230.2;AT5G26860.1;AT1G08600.1;AT2G28190.2;AT1G27510.2;AT1G07910.1;AT3G09640.1;AT5G60410.1;AT2G22300.1;AT3G59410.1;AT3G48710.1;AT1G19100.1;AT3G48190.2;AT2G41680.1;AT3G09640.2;AT3G24495.1;AT4G26270.3;AT4G28610.1;AT1G09770.2;AT5G18620.1;AT5G24530.4;AT1G60995.1;AT1G10930.2;AT2G23270.2;AT2G23140.1;AT4G39080.1;AT3G49780.5;AT5G51700.1;AT4G21980.1;AT5G27680.1;AT3…	105	BP	Any process that results in a change in state or activity of a cell (in terms of movement, secretion, enzyme production, gene expression, etc.) as a result of a stimulus indicating the organism is under stress. The stress is usually, but not necessarily, exogenous (e.g. temperature, humidity, ionizing radiation).	1074	17712	1310	79.4343	maker-scaffold_10-augustus-gene-21.41-mRNA-1;maker-scaffold_9-augustus-gene-47.67-mRNA-1;maker-scaffold_9-snap-gene-24.107-mRNA-1;maker-scaffold_6-snap-gene-32.122-mRNA-1;maker-scaffold_44-augustus-gene-8.88-mRNA-1;maker-scaffold_24-augustus-gene-4.81-mRNA-1;maker-scaffold_7-augustus-gene-2.65-mRNA-1;maker-scaffold_21-augustus-gene-7.46-mRNA-1;augustus_masked-scaffold_17-processed-gene-27.10-mRNA…	1.32185
Artificial	epiGBS	GO:0006281	DNA repair	34/1074	336/17712	0.0023922	0.0023922	0.186075	AT3G27120.1;AT1G08600.1;AT3G48710.1;AT1G19100.1;AT3G48190.2;AT3G24495.1;AT1G09770.2;AT1G10930.2;AT5G27680.1;AT4G18820.1;AT1G05055.1;AT1G08260.1;AT3G46940.6;AT1G64750.1;AT1G71260.1;AT1G27880.2;AT5G41360.1;AT2G19520.1;AT2G47590.2;AT4G02390.2;AT4G26630.2;AT5G50780.3;AT3G57300.1;AT3G09100.1;AT1G55750.1;AT3G02540.2;AT3G48425.1;AT5G67380.2;AT5G44010.1;AT5G47690.2;AT1G11780.1;AT5G44680.3;AT1G27840.1;AT1…	34	BP	The process of restoring DNA after damage. Genomes are subject to damage by chemical and physical agents in the environment (e.g. UV and ionizing radiations, chemical mutagens, fungal and bacterial toxins, etc.) and by free radicals or alkylating agents endogenously generated in metabolism. DNA is also damaged because of errors during its replication. A variety of different DNA repair pathways ha…	1074	17712	336	20.374	maker-scaffold_9-augustus-gene-47.67-mRNA-1;maker-scaffold_24-augustus-gene-4.81-mRNA-1;maker-scaffold_19-augustus-gene-5.104-mRNA-1;maker-scaffold_19-snap-gene-12.128-mRNA-1;maker-scaffold_19-augustus-gene-14.52-mRNA-1;maker-scaffold_4-augustus-gene-2.39-mRNA-1;maker-scaffold_65-augustus-gene-3.66-mRNA-1;maker-scaffold_76-snap-gene-1.91-mRNA-1;maker-scaffold_151-snap-gene-0.73-mRNA-1;maker-scaff…	1.66879
Artificial	epiGBS	GO:0031503	protein-containing complex localization	11/1074	68/17712	0.00245508	0.00245508	0.186075	AT5G16790.1;AT1G24706.1;AT3G06290.1;AT1G24706.2;AT5G17020.1;AT1G64750.1;AT1G72560.1;AT1G10390.2;AT4G19210.1;AT3G05270.5;AT1G11060.2	11	BP	A localization process that acts on a protein complex; the complex is transported to, or maintained in, a specific location.	1074	17712	68	4.12331	maker-scaffold_24-augustus-gene-20.60-mRNA-1;maker-scaffold_24-snap-gene-23.45-mRNA-1;maker-scaffold_49-augustus-gene-5.52-mRNA-1;maker-scaffold_41-snap-gene-6.44-mRNA-1;maker-scaffold_41-augustus-gene-3.16-mRNA-1;maker-scaffold_703-augustus-gene-0.6-mRNA-1;maker-scaffold_2-augustus-gene-70.64-mRNA-1;maker-scaffold_83-augustus-gene-1.59-mRNA-1;maker-scaffold_46-augustus-gene-9.22-mRNA-1;maker-sca…	2.66776
Artificial	epiGBS	GO:0090333	regulation of stomatal closure	10/1074	59/17712	0.00267511	0.00267511	0.186075	AT1G47128.3;AT2G26650.2;AT3G05030.1;AT4G35790.4;AT4G33950.1;AT5G49760.4;AT3G05030.2;AT1G23030.1;AT5G13750.3;AT4G35790.3	10	BP	Any process that modulates the rate, frequency, or extent of stomatal closure. Stomatal closure is the process of closing of stomata, pores in the epidermis of leaves and stems bordered by two guard cells and serving in gas exchange.	1074	17712	59	3.57757	maker-scaffold_9-snap-gene-33.131-mRNA-1;maker-scaffold_4-augustus-gene-4.36-mRNA-1;augustus_masked-scaffold_28-processed-gene-19.0-mRNA-1;snap_masked-scaffold_1-processed-gene-4.78-mRNA-1;maker-scaffold_12-augustus-gene-42.52-mRNA-1;maker-scaffold_16-snap-gene-0.64-mRNA-1;augustus_masked-scaffold_44-processed-gene-1.17-mRNA-1;maker-scaffold_11-augustus-gene-41.104-mRNA-1;maker-scaffold_4-snap-ge…	2.79519
Artificial	epiGBS	GO:0043484	regulation of RNA splicing	7/1074	33/17712	0.00314203	0.00314203	0.186075	AT5G62600.2;AT1G26370.1;AT1G09660.2;AT3G54230.1;AT2G27100.1;AT1G30460.2;AT3G54170.1	7	BP	Any process that modulates the frequency, rate or extent of RNA splicing, the process of removing sections of the primary RNA transcript to remove sequences not present in the mature form of the RNA and joining the remaining sections to form the mature form of the RNA.	1074	17712	33	2.00102	maker-scaffold_21-augustus-gene-4.64-mRNA-1;maker-scaffold_11-snap-gene-30.90-mRNA-1;maker-scaffold_91-snap-gene-0.152-mRNA-1;maker-scaffold_15-snap-gene-7.79-mRNA-1;maker-scaffold_16-augustus-gene-12.88-mRNA-1;maker-scaffold_47-snap-gene-6.62-mRNA-1;maker-scaffold_1-snap-gene-76.106-mRNA-1	3.49822
Artificial	epiGBS	GO:0099587	inorganic ion import across plasma membrane	7/1074	33/17712	0.00314203	0.00314203	0.186075	AT2G26650.2;AT3G05030.1;AT2G01980.2;AT5G62000.6;AT3G05030.2;AT5G62000.4;AT1G30270.2	7	BP	The directed movement of inorganic ions from outside of a cell, across the plasma membrane and into the cytosol.	1074	17712	33	2.00102	maker-scaffold_4-augustus-gene-4.36-mRNA-1;augustus_masked-scaffold_28-processed-gene-19.0-mRNA-1;maker-scaffold_5-snap-gene-17.130-mRNA-1;maker-scaffold_6-snap-gene-7.74-mRNA-1;augustus_masked-scaffold_44-processed-gene-1.17-mRNA-1;maker-scaffold_21-snap-gene-18.76-mRNA-1;maker-scaffold_4-snap-gene-49.96-mRNA-1	3.49822
Artificial	epiGBS	GO:0006904	vesicle docking involved in exocytosis	4/1074	11/17712	0.00314434	0.00314434	0.186075	AT1G02010.1;AT3G10380.2;AT3G10380.1;AT1G12360.1	4	BP	The initial attachment of a vesicle membrane to a target membrane, mediated by proteins protruding from the membrane of the vesicle and the target membrane, that contributes to exocytosis.	1074	17712	11	0.667005	maker-scaffold_3-augustus-gene-24.104-mRNA-1;maker-scaffold_5-snap-gene-59.125-mRNA-1;maker-scaffold_11-snap-gene-9.75-mRNA-1;maker-scaffold_2-snap-gene-48.111-mRNA-1	5.99695
Artificial	epiGBS	GO:0070301	cellular response to hydrogen peroxide	4/1074	11/17712	0.00314434	0.00314434	0.186075	AT3G59410.1;AT3G13610.1;AT4G09320.2;AT1G05680.1	4	BP	Any process that results in a change in state or activity of a cell (in terms of movement, secretion, enzyme production, gene expression, etc.) as a result of a hydrogen peroxide (H2O2) stimulus.	1074	17712	11	0.667005	maker-scaffold_14-augustus-gene-32.79-mRNA-1;maker-scaffold_2-augustus-gene-11.106-mRNA-1;maker-scaffold_3-augustus-gene-18.96-mRNA-1;maker-scaffold_10-augustus-gene-29.33-mRNA-1	5.99695
Artificial	epiGBS	GO:0006282	regulation of DNA repair	6/1074	25/17712	0.00320304	0.00320304	0.186075	AT3G48710.1;AT1G19100.1;AT4G26630.2;AT5G50780.3;AT3G57300.1;AT1G27840.1	6	BP	Any process that modulates the frequency, rate or extent of DNA repair.	1074	17712	25	1.51592	maker-scaffold_19-augustus-gene-5.104-mRNA-1;maker-scaffold_19-snap-gene-12.128-mRNA-1;maker-scaffold_47-snap-gene-4.42-mRNA-1;maker-scaffold_21-augustus-gene-17.68-mRNA-1;maker-scaffold_17-augustus-gene-10.83-mRNA-1;maker-scaffold_3-augustus-gene-8.49-mRNA-1	3.95799
Artificial	epiGBS	GO:0006885	regulation of pH	8/1074	42/17712	0.00331934	0.00331934	0.186075	AT5G62670.2;AT3G05030.1;AT4G39080.1;AT4G39080.2;AT2G01980.2;AT3G55480.1;AT5G41610.2;AT3G05030.2	8	BP	Any process involved in the maintenance of an internal equilibrium of hydrogen ions, thereby modulating the internal pH, within an organism or cell.	1074	17712	42	2.54675	maker-scaffold_21-augustus-gene-3.67-mRNA-1;augustus_masked-scaffold_28-processed-gene-19.0-mRNA-1;maker-scaffold_12-snap-gene-8.134-mRNA-1;maker-scaffold_16-augustus-gene-26.82-mRNA-1;maker-scaffold_5-snap-gene-17.130-mRNA-1;maker-scaffold_5-augustus-gene-51.87-mRNA-1;maker-scaffold_6-snap-gene-19.67-mRNA-1;augustus_masked-scaffold_44-processed-gene-1.17-mRNA-1	3.14126
Artificial	epiGBS	GO:0008064	regulation of actin polymerization or depolymerization	8/1074	42/17712	0.00331934	0.00331934	0.186075	AT2G41740.1;AT2G30910.1;AT4G16340.2;AT1G60430.2;AT5G18410.2;AT1G30825.2;AT2G41740.2;AT2G46225.2	8	BP	Any process that modulates the frequency, rate or extent of the assembly or disassembly of actin filaments by the addition or removal of actin monomers from a filament.	1074	17712	42	2.54675	maker-scaffold_17-snap-gene-14.101-mRNA-1;maker-scaffold_3-augustus-gene-50.123-mRNA-1;maker-scaffold_20-snap-gene-29.122-mRNA-1;maker-scaffold_4-augustus-gene-49.85-mRNA-1;maker-scaffold_65-snap-gene-0.58-mRNA-1;snap_masked-scaffold_2-processed-gene-33.25-mRNA-1;maker-scaffold_4-snap-gene-54.82-mRNA-1;maker-scaffold_3-augustus-gene-32.122-mRNA-1	3.14126
Artificial	epiGBS	GO:0030832	regulation of actin filament length	8/1074	42/17712	0.00331934	0.00331934	0.186075	AT2G41740.1;AT2G30910.1;AT4G16340.2;AT1G60430.2;AT5G18410.2;AT1G30825.2;AT2G41740.2;AT2G46225.2	8	BP	Any process that controls the length of actin filaments in a cell.	1074	17712	42	2.54675	maker-scaffold_17-snap-gene-14.101-mRNA-1;maker-scaffold_3-augustus-gene-50.123-mRNA-1;maker-scaffold_20-snap-gene-29.122-mRNA-1;maker-scaffold_4-augustus-gene-49.85-mRNA-1;maker-scaffold_65-snap-gene-0.58-mRNA-1;snap_masked-scaffold_2-processed-gene-33.25-mRNA-1;maker-scaffold_4-snap-gene-54.82-mRNA-1;maker-scaffold_3-augustus-gene-32.122-mRNA-1	3.14126
Artificial	epiGBS	GO:0110053	regulation of actin filament organization	8/1074	42/17712	0.00331934	0.00331934	0.186075	AT2G41740.1;AT2G30910.1;AT4G16340.2;AT1G60430.2;AT5G18410.2;AT1G30825.2;AT2G41740.2;AT2G46225.2	8	BP	Any process that modulates the frequency, rate or extent of actin filament organization.	1074	17712	42	2.54675	maker-scaffold_17-snap-gene-14.101-mRNA-1;maker-scaffold_3-augustus-gene-50.123-mRNA-1;maker-scaffold_20-snap-gene-29.122-mRNA-1;maker-scaffold_4-augustus-gene-49.85-mRNA-1;maker-scaffold_65-snap-gene-0.58-mRNA-1;snap_masked-scaffold_2-processed-gene-33.25-mRNA-1;maker-scaffold_4-snap-gene-54.82-mRNA-1;maker-scaffold_3-augustus-gene-32.122-mRNA-1	3.14126
Artificial	epiGBS	GO:0006974	cellular response to DNA damage stimulus	36/1074	369/17712	0.00334762	0.00334762	0.186075	AT3G27120.1;AT5G06460.1;AT1G08600.1;AT3G48710.1;AT1G19100.1;AT3G48190.2;AT3G24495.1;AT1G09770.2;AT1G10930.2;AT5G27680.1;AT4G18820.1;AT1G05055.1;AT1G08260.1;AT3G46940.6;AT1G64750.1;AT1G71260.1;AT1G27880.2;AT5G41360.1;AT2G19520.1;AT2G47590.2;AT4G02390.2;AT4G26630.2;AT5G50780.3;AT3G57300.1;AT3G09100.1;AT1G55750.1;AT3G02540.2;AT3G48425.1;AT5G67380.2;AT5G65780.1;AT5G44010.1;AT5G47690.2;AT1G11780.1;AT5…	36	BP	Any process that results in a change in state or activity of a cell (in terms of movement, secretion, enzyme production, gene expression, etc.) as a result of a stimulus indicating damage to its DNA from environmental insults or errors during metabolism.	1074	17712	369	22.375	maker-scaffold_9-augustus-gene-47.67-mRNA-1;maker-scaffold_9-snap-gene-24.107-mRNA-1;maker-scaffold_24-augustus-gene-4.81-mRNA-1;maker-scaffold_19-augustus-gene-5.104-mRNA-1;maker-scaffold_19-snap-gene-12.128-mRNA-1;maker-scaffold_19-augustus-gene-14.52-mRNA-1;maker-scaffold_4-augustus-gene-2.39-mRNA-1;maker-scaffold_65-augustus-gene-3.66-mRNA-1;maker-scaffold_76-snap-gene-1.91-mRNA-1;maker-scaff…	1.60894
Artificial	epiGBS	GO:0071166	ribonucleoprotein complex localization	9/1074	52/17712	0.00372116	0.00372116	0.194782	AT5G16790.1;AT1G24706.1;AT3G06290.1;AT1G24706.2;AT5G17020.1;AT1G64750.1;AT1G72560.1;AT1G10390.2;AT4G19210.1	9	BP	Any process in which a ribonucleoprotein complex is transported to, or maintained in, a specific location within a cell.	1074	17712	52	3.15312	maker-scaffold_24-augustus-gene-20.60-mRNA-1;maker-scaffold_24-snap-gene-23.45-mRNA-1;maker-scaffold_49-augustus-gene-5.52-mRNA-1;maker-scaffold_41-snap-gene-6.44-mRNA-1;maker-scaffold_41-augustus-gene-3.16-mRNA-1;maker-scaffold_703-augustus-gene-0.6-mRNA-1;maker-scaffold_2-augustus-gene-70.64-mRNA-1;maker-scaffold_83-augustus-gene-1.59-mRNA-1;maker-scaffold_46-augustus-gene-9.22-mRNA-1	2.85432
Artificial	epiGBS	GO:0098876	vesicle-mediated transport to the plasma membrane	8/1074	43/17712	0.00386554	0.00386554	0.194782	AT2G27900.2;AT1G10180.4;AT3G10380.2;AT1G59820.1;AT4G02030.1;AT1G10180.2;AT3G10380.1;AT2G20990.1	8	BP	The directed movement of substances to the plasma membrane in transport vesicles that fuse with the plasma membrane by exocytosis.	1074	17712	43	2.60738	maker-scaffold_7-snap-gene-1.74-mRNA-1;maker-scaffold_80-augustus-gene-1.96-mRNA-1;maker-scaffold_5-snap-gene-59.125-mRNA-1;augustus_masked-scaffold_37-processed-gene-5.8-mRNA-1;maker-scaffold_1-snap-gene-75.57-mRNA-1;maker-scaffold_21-augustus-gene-22.83-mRNA-1;maker-scaffold_11-snap-gene-9.75-mRNA-1;maker-scaffold_16-augustus-gene-21.42-mRNA-1	3.06821
Artificial	epiGBS	GO:0051052	regulation of DNA metabolic process	11/1074	72/17712	0.00388358	0.00388358	0.194782	AT3G27120.1;AT3G48710.1;AT1G19100.1;AT3G48190.2;AT3G24495.1;AT3G06290.1;AT3G54560.2;AT4G26630.2;AT5G50780.3;AT3G57300.1;AT1G27840.1	11	BP	Any process that modulates the frequency, rate or extent of the chemical reactions and pathways involving DNA.	1074	17712	72	4.36585	maker-scaffold_9-augustus-gene-47.67-mRNA-1;maker-scaffold_19-augustus-gene-5.104-mRNA-1;maker-scaffold_19-snap-gene-12.128-mRNA-1;maker-scaffold_19-augustus-gene-14.52-mRNA-1;maker-scaffold_4-augustus-gene-2.39-mRNA-1;maker-scaffold_49-augustus-gene-5.52-mRNA-1;maker-scaffold_12-augustus-gene-14.91-mRNA-1;maker-scaffold_47-snap-gene-4.42-mRNA-1;maker-scaffold_21-augustus-gene-17.68-mRNA-1;maker-…	2.51955
Artificial	epiGBS	GO:1990573	potassium ion import across plasma membrane	6/1074	26/17712	0.00395356	0.00395356	0.194782	AT2G26650.2;AT3G05030.1;AT5G62000.6;AT3G05030.2;AT5G62000.4;AT1G30270.2	6	BP	NA	1074	17712	26	1.57656	maker-scaffold_4-augustus-gene-4.36-mRNA-1;augustus_masked-scaffold_28-processed-gene-19.0-mRNA-1;maker-scaffold_6-snap-gene-7.74-mRNA-1;augustus_masked-scaffold_44-processed-gene-1.17-mRNA-1;maker-scaffold_21-snap-gene-18.76-mRNA-1;maker-scaffold_4-snap-gene-49.96-mRNA-1	3.80576
Artificial	epiGBS	GO:0006913	nucleocytoplasmic transport	15/1074	115/17712	0.00401711	0.00401711	0.194782	AT5G16790.1;AT1G24706.1;AT5G62600.2;AT4G24880.1;AT3G06290.1;AT1G24706.2;AT5G17020.1;AT2G16950.1;AT1G64750.1;AT5G06120.1;AT1G72560.1;AT5G39740.1;AT1G10390.2;AT5G19820.9;AT4G19210.1	15	BP	The directed movement of molecules between the nucleus and the cytoplasm.	1074	17712	115	6.97324	maker-scaffold_24-augustus-gene-20.60-mRNA-1;maker-scaffold_24-snap-gene-23.45-mRNA-1;maker-scaffold_21-augustus-gene-4.64-mRNA-1;snap_masked-scaffold_19-processed-gene-6.77-mRNA-1;maker-scaffold_49-augustus-gene-5.52-mRNA-1;maker-scaffold_41-snap-gene-6.44-mRNA-1;maker-scaffold_41-augustus-gene-3.16-mRNA-1;maker-scaffold_16-snap-gene-20.72-mRNA-1;maker-scaffold_703-augustus-gene-0.6-mRNA-1;maker…	2.15108
Artificial	epiGBS	GO:0051169	nuclear transport	15/1074	115/17712	0.00401711	0.00401711	0.194782	AT5G16790.1;AT1G24706.1;AT5G62600.2;AT4G24880.1;AT3G06290.1;AT1G24706.2;AT5G17020.1;AT2G16950.1;AT1G64750.1;AT5G06120.1;AT1G72560.1;AT5G39740.1;AT1G10390.2;AT5G19820.9;AT4G19210.1	15	BP	The directed movement of substances into, out of, or within the nucleus.	1074	17712	115	6.97324	maker-scaffold_24-augustus-gene-20.60-mRNA-1;maker-scaffold_24-snap-gene-23.45-mRNA-1;maker-scaffold_21-augustus-gene-4.64-mRNA-1;snap_masked-scaffold_19-processed-gene-6.77-mRNA-1;maker-scaffold_49-augustus-gene-5.52-mRNA-1;maker-scaffold_41-snap-gene-6.44-mRNA-1;maker-scaffold_41-augustus-gene-3.16-mRNA-1;maker-scaffold_16-snap-gene-20.72-mRNA-1;maker-scaffold_703-augustus-gene-0.6-mRNA-1;maker…	2.15108
Artificial	epiGBS	GO:0007030	Golgi organization	8/1074	44/17712	0.00447858	0.00447858	0.212634	AT4G11150.2;AT1G11890.1;AT1G78900.2;AT1G11890.2;AT4G02030.1;AT2G46180.2;AT4G04210.3;AT1G31780.1	8	BP	A process that is carried out at the cellular level which results in the assembly, arrangement of constituent parts, or disassembly of the Golgi apparatus.	1074	17712	44	2.66802	maker-scaffold_24-augustus-gene-5.51-mRNA-1;maker-scaffold_2-snap-gene-68.82-mRNA-1;snap_masked-scaffold_5-processed-gene-66.121-mRNA-1;maker-scaffold_6-augustus-gene-51.57-mRNA-1;maker-scaffold_1-snap-gene-75.57-mRNA-1;maker-scaffold_3-snap-gene-32.155-mRNA-1;maker-scaffold_60-augustus-gene-4.104-mRNA-1;maker-scaffold_89-augustus-gene-0.129-mRNA-1	2.99848
Artificial	epiGBS	GO:0051130	positive regulation of cellular component organization	15/1074	117/17712	0.00473083	0.00473083	0.220027	AT3G52140.1;AT1G53750.3;AT4G16420.3;AT3G61740.2;AT2G30910.1;AT1G60430.2;AT5G18410.2;AT5G13530.3;AT1G30825.2;AT5G17920.2;AT3G28430.3;AT2G39090.3;AT4G04180.1;AT1G57820.1;AT2G46225.2	15	BP	Any process that activates or increases the frequency, rate or extent of a process involved in the formation, arrangement of constituent parts, or disassembly of cell structures, including the plasma membrane and any external encapsulating structures such as the cell wall and cell envelope.	1074	17712	117	7.09451	maker-scaffold_7-augustus-gene-29.88-mRNA-1;maker-scaffold_8-augustus-gene-24.106-mRNA-1;maker-scaffold_68-augustus-gene-2.98-mRNA-1;snap_masked-scaffold_3-processed-gene-34.84-mRNA-1;maker-scaffold_3-augustus-gene-50.123-mRNA-1;maker-scaffold_4-augustus-gene-49.85-mRNA-1;maker-scaffold_65-snap-gene-0.58-mRNA-1;maker-scaffold_52-augustus-gene-2.63-mRNA-1;snap_masked-scaffold_2-processed-gene-33.2…	2.11431
Artificial	epiGBS	GO:0031123	RNA 3'-end processing	10/1074	64/17712	0.00490909	0.00490909	0.223751	AT5G14580.1;AT3G60500.1;AT3G04680.1;AT2G32415.1;AT5G52470.3;AT5G13480.2;AT1G17760.1;AT1G30460.2;AT4G14790.1;AT5G52470.2	10	BP	Any process involved in forming the mature 3' end of an RNA molecule.	1074	17712	64	3.88076	snap_masked-scaffold_10-processed-gene-4.35-mRNA-1;maker-scaffold_7-snap-gene-23.104-mRNA-1;maker-scaffold_27-snap-gene-6.52-mRNA-1;maker-scaffold_38-snap-gene-12.60-mRNA-1;maker-scaffold_25-snap-gene-18.70-mRNA-1;maker-scaffold_52-augustus-gene-3.80-mRNA-1;maker-scaffold_2-snap-gene-52.137-mRNA-1;maker-scaffold_47-snap-gene-6.62-mRNA-1;maker-scaffold_5-augustus-gene-11.104-mRNA-1;maker-scaffold_…	2.57682
Artificial	epiGBS	GO:0051168	nuclear export	10/1074	65/17712	0.00549413	0.00549413	0.245507	AT5G16790.1;AT1G24706.1;AT3G06290.1;AT1G24706.2;AT5G17020.1;AT1G64750.1;AT5G06120.1;AT1G72560.1;AT1G10390.2;AT4G19210.1	10	BP	The directed movement of substances out of the nucleus.	1074	17712	65	3.9414	maker-scaffold_24-augustus-gene-20.60-mRNA-1;maker-scaffold_24-snap-gene-23.45-mRNA-1;maker-scaffold_49-augustus-gene-5.52-mRNA-1;maker-scaffold_41-snap-gene-6.44-mRNA-1;maker-scaffold_41-augustus-gene-3.16-mRNA-1;maker-scaffold_703-augustus-gene-0.6-mRNA-1;maker-scaffold_2-snap-gene-21.78-mRNA-1;maker-scaffold_2-augustus-gene-70.64-mRNA-1;maker-scaffold_83-augustus-gene-1.59-mRNA-1;maker-scaffol…	2.53717
Artificial	epiGBS	GO:0010638	positive regulation of organelle organization	13/1074	97/17712	0.00566826	0.00566826	0.248417	AT3G52140.1;AT4G16420.3;AT3G61740.2;AT2G30910.1;AT1G60430.2;AT5G18410.2;AT5G13530.3;AT1G30825.2;AT5G17920.2;AT3G28430.3;AT2G39090.3;AT1G57820.1;AT2G46225.2	13	BP	Any process that increases the frequency, rate or extent of a process involved in the formation, arrangement of constituent parts, or disassembly of an organelle.	1074	17712	97	5.88178	maker-scaffold_7-augustus-gene-29.88-mRNA-1;maker-scaffold_68-augustus-gene-2.98-mRNA-1;snap_masked-scaffold_3-processed-gene-34.84-mRNA-1;maker-scaffold_3-augustus-gene-50.123-mRNA-1;maker-scaffold_4-augustus-gene-49.85-mRNA-1;maker-scaffold_65-snap-gene-0.58-mRNA-1;maker-scaffold_52-augustus-gene-2.63-mRNA-1;snap_masked-scaffold_2-processed-gene-33.25-mRNA-1;maker-scaffold_24-augustus-gene-10.6…	2.21022
Artificial	epiGBS	GO:0006367	transcription initiation from RNA polymerase II promoter	8/1074	46/17712	0.0059259	0.0059259	0.2516	AT1G54140.2;AT1G32750.1;AT1G53750.3;AT5G41360.1;AT5G25150.1;AT1G07470.1;AT4G04180.1;AT5G43130.1	8	BP	Any process involved in the assembly of the RNA polymerase II preinitiation complex (PIC) at an RNA polymerase II promoter region of a DNA template, resulting in the subsequent synthesis of RNA from that promoter. The initiation phase includes PIC assembly and the formation of the first few bonds in the RNA chain, including abortive initiation, which occurs when the first few nucleotides are repe…	1074	17712	46	2.7893	maker-scaffold_6-augustus-gene-52.52-mRNA-1;maker-scaffold_14-snap-gene-27.81-mRNA-1;maker-scaffold_8-augustus-gene-24.106-mRNA-1;maker-scaffold_6-augustus-gene-21.72-mRNA-1;maker-scaffold_23-augustus-gene-23.76-mRNA-1;maker-scaffold_9-snap-gene-9.89-mRNA-1;maker-scaffold_15-augustus-gene-36.195-mRNA-1;maker-scaffold_1-snap-gene-44.112-mRNA-1	2.86811
Artificial	epiGBS	GO:0032956	regulation of actin cytoskeleton organization	9/1074	56/17712	0.00617401	0.00617401	0.2516	AT2G41740.1;AT4G35020.5;AT2G30910.1;AT4G16340.2;AT1G60430.2;AT5G18410.2;AT1G30825.2;AT2G41740.2;AT2G46225.2	9	BP	Any process that modulates the frequency, rate or extent of the formation, arrangement of constituent parts, or disassembly of cytoskeletal structures comprising actin filaments and their associated proteins.	1074	17712	56	3.39566	maker-scaffold_17-snap-gene-14.101-mRNA-1;snap_masked-scaffold_1-processed-gene-5.73-mRNA-1;maker-scaffold_3-augustus-gene-50.123-mRNA-1;maker-scaffold_20-snap-gene-29.122-mRNA-1;maker-scaffold_4-augustus-gene-49.85-mRNA-1;maker-scaffold_65-snap-gene-0.58-mRNA-1;snap_masked-scaffold_2-processed-gene-33.25-mRNA-1;maker-scaffold_4-snap-gene-54.82-mRNA-1;maker-scaffold_3-augustus-gene-32.122-mRNA-1	2.65044
Artificial	epiGBS	GO:0035725	sodium ion transmembrane transport	4/1074	13/17712	0.00618009	0.00618009	0.2516	AT1G53210.1;AT3G05030.1;AT2G01980.2;AT3G05030.2	4	BP	A process in which a sodium ion is transported from one side of a membrane to the other by means of some agent such as a transporter or pore.	1074	17712	13	0.788279	maker-scaffold_10-augustus-gene-21.41-mRNA-1;augustus_masked-scaffold_28-processed-gene-19.0-mRNA-1;maker-scaffold_5-snap-gene-17.130-mRNA-1;augustus_masked-scaffold_44-processed-gene-1.17-mRNA-1	5.07434
Artificial	epiGBS	GO:0007015	actin filament organization	13/1074	98/17712	0.00618252	0.00618252	0.2516	AT2G41740.1;AT4G33200.1;AT5G20490.2;AT4G35020.5;AT2G30910.1;AT4G16340.2;AT2G31900.1;AT1G60430.2;AT5G18410.2;AT1G30825.2;AT2G41740.2;AT2G46225.2;AT3G55770.1	13	BP	A process that is carried out at the cellular level which results in the assembly, arrangement of constituent parts, or disassembly of cytoskeletal structures comprising actin filaments. Includes processes that control the spatial distribution of actin filaments, such as organizing filaments into meshworks, bundles, or other structures, as by cross-linking.	1074	17712	98	5.94241	maker-scaffold_17-snap-gene-14.101-mRNA-1;maker-scaffold_8-snap-gene-22.92-mRNA-1_maker-scaffold_8-snap-gene-22.93-mRNA-1;maker-scaffold_63-snap-gene-0.42-mRNA-1;snap_masked-scaffold_1-processed-gene-5.73-mRNA-1;maker-scaffold_3-augustus-gene-50.123-mRNA-1;maker-scaffold_20-snap-gene-29.122-mRNA-1;maker-scaffold_7-augustus-gene-15.90-mRNA-1;maker-scaffold_4-augustus-gene-49.85-mRNA-1;maker-scaffo…	2.18766
Artificial	epiGBS	GO:0022607	cellular component assembly	79/1074	987/17712	0.00669691	0.00669691	0.267753	AT3G56510.1;AT2G26780.1;AT2G28800.2;AT3G16010.1;AT1G54140.2;AT5G26860.1;AT4G11420.2;AT5G16690.1;AT5G16460.1;AT2G28150.2;AT2G41740.1;AT1G32750.1;AT4G32285.2;AT3G11940.1;AT1G53750.3;AT5G18620.1;AT4G27585.1;AT4G14110.1;AT4G39080.1;AT2G35630.2;AT4G18810.1;AT2G20760.1;AT4G39080.2;AT2G16950.1;AT3G62770.1;AT1G43170.1;AT1G64750.1;AT1G15440.1;AT4G03120.1;AT5G58100.2;AT2G46820.1;AT2G30910.1;AT5G39740.1;AT2…	79	BP	The aggregation, arrangement and bonding together of a cellular component.	1074	17712	987	59.8486	maker-scaffold_10-augustus-gene-1.42-mRNA-1;maker-scaffold_9-snap-gene-21.129-mRNA-1;maker-scaffold_9-snap-gene-6.79-mRNA-1;maker-scaffold_6-snap-gene-59.54-mRNA-1;maker-scaffold_6-augustus-gene-52.52-mRNA-1;maker-scaffold_44-augustus-gene-8.88-mRNA-1;maker-scaffold_44-augustus-gene-7.89-mRNA-1;augustus_masked-scaffold_24-processed-gene-19.1-mRNA-1;maker-scaffold_24-snap-gene-24.41-mRNA-1;maker-s…	1.32
Artificial	epiGBS	GO:0032970	regulation of actin filament-based process	9/1074	57/17712	0.00694702	0.00694702	0.272179	AT2G41740.1;AT4G35020.5;AT2G30910.1;AT4G16340.2;AT1G60430.2;AT5G18410.2;AT1G30825.2;AT2G41740.2;AT2G46225.2	9	BP	Any process that modulates the frequency, rate or extent of any cellular process that depends upon or alters the actin cytoskeleton.	1074	17712	57	3.4563	maker-scaffold_17-snap-gene-14.101-mRNA-1;snap_masked-scaffold_1-processed-gene-5.73-mRNA-1;maker-scaffold_3-augustus-gene-50.123-mRNA-1;maker-scaffold_20-snap-gene-29.122-mRNA-1;maker-scaffold_4-augustus-gene-49.85-mRNA-1;maker-scaffold_65-snap-gene-0.58-mRNA-1;snap_masked-scaffold_2-processed-gene-33.25-mRNA-1;maker-scaffold_4-snap-gene-54.82-mRNA-1;maker-scaffold_3-augustus-gene-32.122-mRNA-1	2.60394
Artificial	epiGBS	GO:0010150	leaf senescence	22/1074	206/17712	0.00705812	0.00705812	0.272179	AT5G22070.2;AT2G22300.1;AT3G11340.2;AT5G62620.3;AT5G24530.4;AT1G59750.1;AT3G01090.3;AT3G62770.1;AT5G24530.5;AT1G01230.2;AT1G69490.3;AT5G12080.4;AT5G45890.6;AT1G67140.1;AT5G62000.6;AT3G62770.4;AT1G73500.2;AT5G62000.4;AT4G12570.2;AT5G04870.1;AT1G76680.1;AT2G46700.1	22	BP	The process that occurs in a leaf near the end of its active life that is associated with the dismantling of cell components and membranes, loss of functional chloroplasts, and an overall decline in metabolism.	1074	17712	206	12.4912	augustus_masked-scaffold_7-processed-gene-10.10-mRNA-1;maker-scaffold_14-augustus-gene-19.71-mRNA-1;maker-scaffold_4-snap-gene-59.58-mRNA-1;maker-scaffold_37-augustus-gene-6.42-mRNA-1;maker-scaffold_26-augustus-gene-0.87-mRNA-1;augustus_masked-scaffold_137-processed-gene-0.1-mRNA-1;maker-scaffold_42-augustus-gene-3.26-mRNA-1;maker-scaffold_1-augustus-gene-83.49-mRNA-1;maker-scaffold_84-augustus-g…	1.76124
Artificial	epiGBS	GO:0033044	regulation of chromosome organization	11/1074	78/17712	0.00719206	0.00719206	0.272179	AT3G48190.2;AT3G25980.1;AT4G16420.3;AT3G61740.2;AT5G13530.3;AT5G05510.2;AT5G17920.2;AT2G39090.3;AT1G77720.2;AT1G57820.1;AT1G11060.2	11	BP	Any process that modulates the frequency, rate or extent of a process involved in the formation, arrangement of constituent parts, or disassembly of a chromosome.	1074	17712	78	4.72967	maker-scaffold_19-augustus-gene-14.52-mRNA-1;maker-scaffold_25-augustus-gene-13.86-mRNA-1;maker-scaffold_68-augustus-gene-2.98-mRNA-1;snap_masked-scaffold_3-processed-gene-34.84-mRNA-1;maker-scaffold_52-augustus-gene-2.63-mRNA-1;maker-scaffold_5-augustus-gene-45.107-mRNA-1;maker-scaffold_24-augustus-gene-10.67-mRNA-1;maker-scaffold_49-snap-gene-9.60-mRNA-1;maker-scaffold_12-augustus-gene-33.77-mR…	2.32574
Artificial	epiGBS	GO:0044085	cellular component biogenesis	121/1074	1610/17712	0.00728554	0.00728554	0.272179	AT5G14580.1;AT3G56510.1;AT5G57280.1;AT1G50030.3;AT2G26780.1;AT3G18600.2;AT2G28800.2;AT3G16010.1;AT1G54140.2;AT5G16780.2;AT5G26860.1;AT4G11420.2;AT4G11150.2;AT5G16690.1;AT5G16750.1;AT5G16460.1;AT2G28150.2;AT3G60500.1;AT5G66540.2;AT5G62220.1;AT2G41740.1;AT3G11964.1;AT1G32750.1;AT2G34260.1;AT4G32285.2;AT3G21540.1;AT3G11940.1;AT1G53750.3;AT2G32415.1;AT5G52470.3;AT5G18620.1;AT4G27585.1;AT5G03170.11;AT…	121	BP	A process that results in the biosynthesis of constituent macromolecules, assembly, and arrangement of constituent parts of a cellular component. Includes biosynthesis of constituent macromolecules, and those macromolecular modifications that are involved in synthesis or assembly of the cellular component.	1074	17712	1610	97.6253	snap_masked-scaffold_10-processed-gene-4.35-mRNA-1;maker-scaffold_10-augustus-gene-1.42-mRNA-1;augustus_masked-scaffold_9-processed-gene-51.6-mRNA-1;maker-scaffold_9-snap-gene-28.92-mRNA-1;maker-scaffold_9-snap-gene-21.129-mRNA-1;maker-scaffold_9-augustus-gene-11.70-mRNA-1;maker-scaffold_9-snap-gene-6.79-mRNA-1;maker-scaffold_6-snap-gene-59.54-mRNA-1;maker-scaffold_6-augustus-gene-52.52-mRNA-1;ma…	1.23943
Artificial	epiGBS	GO:0065003	protein-containing complex assembly	55/1074	649/17712	0.00748996	0.00748996	0.272179	AT3G56510.1;AT2G26780.1;AT2G28800.2;AT3G16010.1;AT1G54140.2;AT5G26860.1;AT4G11420.2;AT5G16690.1;AT2G28150.2;AT2G41740.1;AT1G32750.1;AT4G32285.2;AT3G11940.1;AT1G53750.3;AT4G27585.1;AT4G14110.1;AT4G39080.1;AT2G35630.2;AT4G18810.1;AT2G20760.1;AT4G39080.2;AT2G16950.1;AT1G43170.1;AT1G64750.1;AT1G15440.1;AT4G03120.1;AT2G30910.1;AT5G39740.1;AT2G44525.1;AT3G09360.2;AT1G64660.1;AT1G65080.1;AT1G08220.1;AT3…	55	BP	The aggregation, arrangement and bonding together of a set of macromolecules to form a protein-containing complex.	1074	17712	649	39.3533	maker-scaffold_10-augustus-gene-1.42-mRNA-1;maker-scaffold_9-snap-gene-21.129-mRNA-1;maker-scaffold_9-snap-gene-6.79-mRNA-1;maker-scaffold_6-snap-gene-59.54-mRNA-1;maker-scaffold_6-augustus-gene-52.52-mRNA-1;maker-scaffold_44-augustus-gene-8.88-mRNA-1;maker-scaffold_44-augustus-gene-7.89-mRNA-1;augustus_masked-scaffold_24-processed-gene-19.1-mRNA-1;maker-scaffold_7-snap-gene-2.85-mRNA-1;maker-sca…	1.39759
Artificial	epiGBS	GO:0043414	macromolecule methylation	26/1074	258/17712	0.00768765	0.00768765	0.272179	AT5G57280.1;AT3G27180.1;AT3G05680.1;AT3G56120.1;AT1G66680.1;AT2G19390.2;AT5G43990.1;AT5G52470.3;AT3G06290.1;AT4G35987.2;AT4G16420.3;AT4G01880.1;AT3G61740.2;AT2G03500.1;AT2G19520.1;AT5G13960.3;AT3G54560.2;AT5G01230.1;AT5G13830.2;AT5G17920.2;AT3G52030.1;AT5G50780.3;AT5G52470.2;AT3G54170.1;AT1G57820.1;AT1G05830.2	26	BP	The covalent attachment of a methyl residue to one or more monomeric units in a polypeptide, polynucleotide, polysaccharide, or other biological macromolecule.	1074	17712	258	15.6443	augustus_masked-scaffold_9-processed-gene-51.6-mRNA-1;maker-scaffold_9-snap-gene-48.74-mRNA-1;maker-scaffold_17-augustus-gene-20.66-mRNA-1;maker-scaffold_13-augustus-gene-27.41-mRNA-1;maker-scaffold_19-augustus-gene-22.40-mRNA-1;maker-scaffold_4-augustus-gene-10.35-mRNA-1;maker-scaffold_34-augustus-gene-12.75-mRNA-1;maker-scaffold_25-snap-gene-18.70-mRNA-1;maker-scaffold_49-augustus-gene-5.52-mRN…	1.66195
Artificial	epiGBS	GO:0034599	cellular response to oxidative stress	12/1074	90/17712	0.00801354	0.00801354	0.272179	AT5G26860.1;AT2G28190.2;AT1G27510.2;AT3G09640.1;AT3G59410.1;AT2G41680.1;AT3G09640.2;AT2G23140.1;AT3G13610.1;AT5G12080.4;AT4G09320.2;AT1G05680.1	12	BP	Any process that results in a change in state or activity of a cell (in terms of movement, secretion, enzyme production, gene expression, etc.) as a result of oxidative stress, a state often resulting from exposure to high levels of reactive oxygen species, e.g. superoxide anions, hydrogen peroxide (H2O2), and hydroxyl radicals.	1074	17712	90	5.45732	maker-scaffold_44-augustus-gene-8.88-mRNA-1;maker-scaffold_7-augustus-gene-2.65-mRNA-1;maker-scaffold_21-augustus-gene-7.46-mRNA-1;maker-scaffold_17-augustus-gene-28.40-mRNA-1;maker-scaffold_14-augustus-gene-32.79-mRNA-1;maker-scaffold_4-snap-gene-55.54-mRNA-1;maker-scaffold_4-snap-gene-18.99-mRNA-1;maker-scaffold_18-augustus-gene-9.40-mRNA-1;maker-scaffold_2-augustus-gene-11.106-mRNA-1;maker-sca…	2.19888
Artificial	epiGBS	GO:0010216	maintenance of DNA methylation	4/1074	14/17712	0.00824203	0.00824203	0.272179	AT5G20320.1;AT5G13960.3;AT3G43920.1;AT1G57820.1	4	BP	Any process involved in maintaining the methylation state of a nucleotide sequence.	1074	17712	14	0.848916	maker-scaffold_8-snap-gene-37.93-mRNA-1;maker-scaffold_34-snap-gene-4.86-mRNA-1;augustus_masked-scaffold_23-processed-gene-9.6-mRNA-1;maker-scaffold_2-augustus-gene-31.92-mRNA-1	4.71189
Artificial	epiGBS	GO:0140029	exocytic process	4/1074	14/17712	0.00824203	0.00824203	0.272179	AT1G02010.1;AT3G10380.2;AT3G10380.1;AT1G12360.1	4	BP	NA	1074	17712	14	0.848916	maker-scaffold_3-augustus-gene-24.104-mRNA-1;maker-scaffold_5-snap-gene-59.125-mRNA-1;maker-scaffold_11-snap-gene-9.75-mRNA-1;maker-scaffold_2-snap-gene-48.111-mRNA-1	4.71189
Artificial	epiGBS	GO:0006289	nucleotide-excision repair	7/1074	39/17712	0.00824845	0.00824845	0.272179	AT1G05055.1;AT1G08260.1;AT5G41360.1;AT1G55750.1;AT3G02540.2;AT1G27840.1;AT1G10520.1	7	BP	A DNA repair process in which a small region of the strand surrounding the damage is removed from the DNA helix as an oligonucleotide. The small gap left in the DNA helix is filled in by the sequential action of DNA polymerase and DNA ligase. Nucleotide excision repair recognizes a wide range of substrates, including damage caused by UV irradiation (pyrimidine dimers and 6-4 photoproducts) and ch…	1074	17712	39	2.36484	maker-scaffold_42-augustus-gene-1.44-mRNA-1;maker-scaffold_16-snap-gene-16.103-mRNA-1;maker-scaffold_6-augustus-gene-21.72-mRNA-1;maker-scaffold_14-snap-gene-25.95-mRNA-1;maker-scaffold_27-snap-gene-23.111-mRNA-1;maker-scaffold_3-augustus-gene-8.49-mRNA-1;maker-scaffold_5-snap-gene-15.114-mRNA-1	2.96003
Artificial	epiGBS	GO:0030041	actin filament polymerization	7/1074	39/17712	0.00824845	0.00824845	0.272179	AT2G41740.1;AT2G30910.1;AT1G60430.2;AT5G18410.2;AT1G30825.2;AT2G41740.2;AT2G46225.2	7	BP	Assembly of actin filaments by the addition of actin monomers to a filament.	1074	17712	39	2.36484	maker-scaffold_17-snap-gene-14.101-mRNA-1;maker-scaffold_3-augustus-gene-50.123-mRNA-1;maker-scaffold_4-augustus-gene-49.85-mRNA-1;maker-scaffold_65-snap-gene-0.58-mRNA-1;snap_masked-scaffold_2-processed-gene-33.25-mRNA-1;maker-scaffold_4-snap-gene-54.82-mRNA-1;maker-scaffold_3-augustus-gene-32.122-mRNA-1	2.96003
Artificial	epiGBS	GO:0030833	regulation of actin filament polymerization	7/1074	39/17712	0.00824845	0.00824845	0.272179	AT2G41740.1;AT2G30910.1;AT1G60430.2;AT5G18410.2;AT1G30825.2;AT2G41740.2;AT2G46225.2	7	BP	Any process that modulates the frequency, rate or extent of the assembly of actin filaments by the addition of actin monomers to a filament.	1074	17712	39	2.36484	maker-scaffold_17-snap-gene-14.101-mRNA-1;maker-scaffold_3-augustus-gene-50.123-mRNA-1;maker-scaffold_4-augustus-gene-49.85-mRNA-1;maker-scaffold_65-snap-gene-0.58-mRNA-1;snap_masked-scaffold_2-processed-gene-33.25-mRNA-1;maker-scaffold_4-snap-gene-54.82-mRNA-1;maker-scaffold_3-augustus-gene-32.122-mRNA-1	2.96003
Artificial	epiGBS	GO:0009991	response to extracellular stimulus	32/1074	338/17712	0.0083988	0.0083988	0.272179	AT5G60410.1;AT3G59410.1;AT4G28610.1;AT4G39080.1;AT4G21980.1;AT3G16785.3;AT3G01090.3;AT4G39080.2;AT1G68010.1;AT3G62770.1;AT3G13610.1;AT1G78380.11;AT1G27880.2;AT5G12200.2;AT1G64660.1;AT3G18290.2;AT3G50210.1;AT1G22730.1;AT3G08850.2;AT1G05680.1;AT3G62770.4;AT5G01220.1;AT1G30270.2;AT4G33030.1;AT2G05630.1;AT4G35830.1;AT1G19920.2;AT4G37870.2;AT1G78380.5;AT4G34460.1;AT1G58250.2;AT1G79600.1	32	BP	Any process that results in a change in state or activity of a cell or an organism (in terms of movement, secretion, enzyme production, gene expression, etc.) as a result of an extracellular stimulus.	1074	17712	338	20.4953	maker-scaffold_11-augustus-gene-12.68-mRNA-1;maker-scaffold_14-augustus-gene-32.79-mRNA-1;maker-scaffold_34-augustus-gene-12.78-mRNA-1;maker-scaffold_12-snap-gene-8.134-mRNA-1;maker-scaffold_60-augustus-gene-1.73-mRNA-1;maker-scaffold_74-snap-gene-1.119-mRNA-1;maker-scaffold_42-augustus-gene-3.26-mRNA-1;maker-scaffold_16-augustus-gene-26.82-mRNA-1;maker-scaffold_16-snap-gene-20.82-mRNA-1;maker-sc…	1.56134
Artificial	epiGBS	GO:0043933	protein-containing complex subunit organization	61/1074	738/17712	0.00847968	0.00847968	0.272179	AT3G56510.1;AT2G26780.1;AT2G28800.2;AT3G16010.1;AT1G54140.2;AT5G26860.1;AT4G11420.2;AT1G08600.1;AT5G16690.1;AT2G28150.2;AT2G41740.1;AT1G32750.1;AT4G32285.2;AT3G11940.1;AT1G53750.3;AT5G18620.1;AT4G27585.1;AT4G14110.1;AT4G39080.1;AT2G35630.2;AT4G18810.1;AT2G20760.1;AT4G39080.2;AT2G16950.1;AT1G43170.1;AT1G64750.1;AT1G15440.1;AT4G03120.1;AT2G30910.1;AT5G39740.1;AT2G44525.1;AT3G09360.2;AT1G64660.1;AT1…	61	BP	Any process in which macromolecules aggregate, disaggregate, or are modified, resulting in the formation, disassembly, or alteration of a protein complex.	1074	17712	738	44.75	maker-scaffold_10-augustus-gene-1.42-mRNA-1;maker-scaffold_9-snap-gene-21.129-mRNA-1;maker-scaffold_9-snap-gene-6.79-mRNA-1;maker-scaffold_6-snap-gene-59.54-mRNA-1;maker-scaffold_6-augustus-gene-52.52-mRNA-1;maker-scaffold_44-augustus-gene-8.88-mRNA-1;maker-scaffold_44-augustus-gene-7.89-mRNA-1;maker-scaffold_24-augustus-gene-4.81-mRNA-1;augustus_masked-scaffold_24-processed-gene-19.1-mRNA-1;make…	1.36313
Artificial	epiGBS	GO:0090693	plant organ senescence	22/1074	210/17712	0.00877852	0.00877852	0.276318	AT5G22070.2;AT2G22300.1;AT3G11340.2;AT5G62620.3;AT5G24530.4;AT1G59750.1;AT3G01090.3;AT3G62770.1;AT5G24530.5;AT1G01230.2;AT1G69490.3;AT5G12080.4;AT5G45890.6;AT1G67140.1;AT5G62000.6;AT3G62770.4;AT1G73500.2;AT5G62000.4;AT4G12570.2;AT5G04870.1;AT1G76680.1;AT2G46700.1	22	BP	The process that occurs in a plant organ near the end of its active life that is associated with the dismantling of cell components and membranes, and an overall decline in metabolism.	1074	17712	210	12.7337	augustus_masked-scaffold_7-processed-gene-10.10-mRNA-1;maker-scaffold_14-augustus-gene-19.71-mRNA-1;maker-scaffold_4-snap-gene-59.58-mRNA-1;maker-scaffold_37-augustus-gene-6.42-mRNA-1;maker-scaffold_26-augustus-gene-0.87-mRNA-1;augustus_masked-scaffold_137-processed-gene-0.1-mRNA-1;maker-scaffold_42-augustus-gene-3.26-mRNA-1;maker-scaffold_1-augustus-gene-83.49-mRNA-1;maker-scaffold_84-augustus-g…	1.72769
Artificial	epiGBS	GO:0031398	positive regulation of protein ubiquitination	5/1074	22/17712	0.00899777	0.00899777	0.276318	AT4G22910.1;AT3G12760.1;AT1G15860.3;AT5G13530.3;AT3G28970.2	5	BP	Any process that activates or increases the frequency, rate or extent of the addition of ubiquitin groups to a protein.	1074	17712	22	1.33401	maker-scaffold_6-snap-gene-26.99-mRNA-1;maker-scaffold_11-augustus-gene-26.87-mRNA-1;maker-scaffold_6-snap-gene-0.84-mRNA-1;maker-scaffold_52-augustus-gene-2.63-mRNA-1;maker-scaffold_42-snap-gene-6.74-mRNA-1	3.7481
Artificial	epiGBS	GO:1903322	positive regulation of protein modification by small protein conjugation or removal	5/1074	22/17712	0.00899777	0.00899777	0.276318	AT4G22910.1;AT3G12760.1;AT1G15860.3;AT5G13530.3;AT3G28970.2	5	BP	NA	1074	17712	22	1.33401	maker-scaffold_6-snap-gene-26.99-mRNA-1;maker-scaffold_11-augustus-gene-26.87-mRNA-1;maker-scaffold_6-snap-gene-0.84-mRNA-1;maker-scaffold_52-augustus-gene-2.63-mRNA-1;maker-scaffold_42-snap-gene-6.74-mRNA-1	3.7481
Artificial	epiGBS	GO:0034660	ncRNA metabolic process	44/1074	503/17712	0.00931612	0.00931612	0.276318	AT5G14580.1;AT3G56510.1;AT5G57280.1;AT1G50030.3;AT3G18600.2;AT5G16780.2;AT5G16750.1;AT3G60500.1;AT5G66540.2;AT3G11964.1;AT1G07910.1;AT3G56120.1;AT5G63980.1;AT3G04680.1;AT2G34260.1;AT3G21540.1;AT5G44200.2;AT4G13780.1;AT2G32415.1;AT5G52470.3;AT2G27100.1;AT4G01880.1;AT2G25840.1;AT1G17760.1;AT1G72560.1;AT1G15440.1;AT4G02400.2;AT2G39780.1;AT4G18930.3;AT1G69070.1;AT3G11270.1;AT3G57360.1;AT5G01230.1;AT5…	44	BP	The chemical reactions and pathways involving non-coding RNA transcripts (ncRNAs).	1074	17712	503	30.5003	snap_masked-scaffold_10-processed-gene-4.35-mRNA-1;maker-scaffold_10-augustus-gene-1.42-mRNA-1;augustus_masked-scaffold_9-processed-gene-51.6-mRNA-1;maker-scaffold_9-snap-gene-28.92-mRNA-1;maker-scaffold_9-augustus-gene-11.70-mRNA-1;maker-scaffold_6-augustus-gene-13.72-mRNA-1;augustus_masked-scaffold_24-processed-gene-20.7-mRNA-1;maker-scaffold_7-snap-gene-23.104-mRNA-1;maker-scaffold_21-augustus…	1.44261
Artificial	epiGBS	GO:0006914	autophagy	13/1074	103/17712	0.00933611	0.00933611	0.276318	AT1G50030.3;AT4G21980.1;AT3G01090.3;AT3G62770.1;AT2G39780.1;AT4G24690.2;AT3G08850.2;AT4G02030.1;AT3G62770.4;AT3G28430.3;AT2G05630.1;AT1G04140.1;AT4G04210.3	13	BP	The cellular catabolic process in which cells digest parts of their own cytoplasm; allows for both recycling of macromolecular constituents under conditions of cellular stress and remodeling the intracellular structure for cell differentiation.	1074	17712	103	6.2456	maker-scaffold_9-snap-gene-28.92-mRNA-1;maker-scaffold_60-augustus-gene-1.73-mRNA-1;maker-scaffold_42-augustus-gene-3.26-mRNA-1;maker-scaffold_1-augustus-gene-83.49-mRNA-1;maker-scaffold_3-snap-gene-66.95-mRNA-1;maker-scaffold_21-augustus-gene-10.43-mRNA-1;maker-scaffold_45-augustus-gene-5.32-mRNA-1;maker-scaffold_1-snap-gene-75.57-mRNA-1;maker-scaffold_44-augustus-gene-5.75-mRNA-1;maker-scaffold…	2.08147
Artificial	epiGBS	GO:0061919	process utilizing autophagic mechanism	13/1074	103/17712	0.00933611	0.00933611	0.276318	AT1G50030.3;AT4G21980.1;AT3G01090.3;AT3G62770.1;AT2G39780.1;AT4G24690.2;AT3G08850.2;AT4G02030.1;AT3G62770.4;AT3G28430.3;AT2G05630.1;AT1G04140.1;AT4G04210.3	13	BP	A cellular process involving delivery of a portion of the cytoplasm to lysosomes or to the plant or fungal vacuole that does not involve direct transport through the endocytic or vacuolar protein sorting (Vps) pathways. This process typically leads to degradation of the cargo; however, it can also be used to deliver resident proteins, such as in the cytoplasm-to-vacuole targeting (Cvt) pathway.	1074	17712	103	6.2456	maker-scaffold_9-snap-gene-28.92-mRNA-1;maker-scaffold_60-augustus-gene-1.73-mRNA-1;maker-scaffold_42-augustus-gene-3.26-mRNA-1;maker-scaffold_1-augustus-gene-83.49-mRNA-1;maker-scaffold_3-snap-gene-66.95-mRNA-1;maker-scaffold_21-augustus-gene-10.43-mRNA-1;maker-scaffold_45-augustus-gene-5.32-mRNA-1;maker-scaffold_1-snap-gene-75.57-mRNA-1;maker-scaffold_44-augustus-gene-5.75-mRNA-1;maker-scaffold…	2.08147
Artificial	epiGBS	GO:0010192	mucilage biosynthetic process	7/1074	40/17712	0.00948745	0.00948745	0.277197	AT1G18580.1;AT5G62620.3;AT5G15470.2;AT3G10380.2;AT5G15470.1;AT3G10380.1;AT2G22900.1	7	BP	The chemical reactions and pathways resulting in the formation of mucilage, a gelatinous substance secreted by plants.	1074	17712	40	2.42547	augustus_masked-scaffold_19-processed-gene-23.0-mRNA-1;maker-scaffold_37-augustus-gene-6.42-mRNA-1;maker-scaffold_42-augustus-gene-8.38-mRNA-1;maker-scaffold_5-snap-gene-59.125-mRNA-1;maker-scaffold_27-snap-gene-15.104-mRNA-1;maker-scaffold_11-snap-gene-9.75-mRNA-1;augustus_masked-scaffold_36-processed-gene-2.5-mRNA-1	2.88603
Artificial	epiGBS	GO:0006325	chromatin organization	38/1074	424/17712	0.010385	0.010385	0.296656	AT5G55310.1;AT5G58575.2;AT1G54140.2;AT5G46910.2;AT1G08620.3;AT1G08600.1;AT3G60830.1;AT1G32750.1;AT3G48710.1;AT1G19100.1;AT2G19390.2;AT5G43990.1;AT5G52470.3;AT5G18620.1;AT1G54690.1;AT4G16420.3;AT5G18190.1;AT4G39100.1;AT3G61740.2;AT2G03500.1;AT2G19520.1;AT1G17520.1;AT5G13960.3;AT3G54560.2;AT5G13530.3;AT2G44970.1;AT4G26630.2;AT5G17920.2;AT3G52030.1;AT5G50780.3;AT5G52470.2;AT3G57300.1;AT3G45980.2;AT4…	38	BP	Any process that results in the specification, formation or maintenance of the physical structure of eukaryotic chromatin.	1074	17712	424	25.71	maker-scaffold_10-augustus-gene-13.32-mRNA-1;snap_masked-scaffold_9-processed-gene-24.55-mRNA-1;maker-scaffold_6-augustus-gene-52.52-mRNA-1;maker-scaffold_6-augustus-gene-37.101-mRNA-1;maker-scaffold_24-augustus-gene-3.78-mRNA-1;maker-scaffold_24-augustus-gene-4.81-mRNA-1;maker-scaffold_7-augustus-gene-27.78-mRNA-1;maker-scaffold_14-snap-gene-27.81-mRNA-1;maker-scaffold_19-augustus-gene-5.104-mRN…	1.47802
Artificial	epiGBS	GO:0051443	positive regulation of ubiquitin-protein transferase activity	4/1074	15/17712	0.0107077	0.0107077	0.296656	AT4G22910.1;AT3G12760.1;AT1G15860.3;AT3G28970.2	4	BP	Any process that activates, maintains or increases the rate of ubiquitin transferase activity.	1074	17712	15	0.909553	maker-scaffold_6-snap-gene-26.99-mRNA-1;maker-scaffold_11-augustus-gene-26.87-mRNA-1;maker-scaffold_6-snap-gene-0.84-mRNA-1;maker-scaffold_42-snap-gene-6.74-mRNA-1	4.39777
Artificial	epiGBS	GO:0035195	gene silencing by miRNA	9/1074	61/17712	0.0107998	0.0107998	0.296656	AT1G24706.1;AT2G28190.2;AT5G20320.1;AT5G44200.2;AT1G24706.2;AT2G16950.1;AT2G27100.1;AT5G19820.9;AT3G43920.1	9	BP	Downregulation of gene expression through the action of microRNAs (miRNAs), endogenous 21-24 nucleotide small RNAs processed from stem-loop RNA precursors (pre-miRNAs). Once incorporated into a RNA-induced silencing complex (RISC), miRNAs can downregulate gene expression by either of two posttranscriptional mechanisms: endolytic cleavage of the RNA (often mRNA) or mRNA translational repression, u…	1074	17712	61	3.69885	maker-scaffold_24-snap-gene-23.45-mRNA-1;maker-scaffold_7-augustus-gene-2.65-mRNA-1;maker-scaffold_8-snap-gene-37.93-mRNA-1;maker-scaffold_53-augustus-gene-3.69-mRNA-1;maker-scaffold_41-snap-gene-6.44-mRNA-1;maker-scaffold_16-snap-gene-20.72-mRNA-1;maker-scaffold_16-augustus-gene-12.88-mRNA-1;maker-scaffold_24-snap-gene-7.82-mRNA-1;augustus_masked-scaffold_23-processed-gene-9.6-mRNA-1	2.43319
Artificial	epiGBS	GO:0035196	production of miRNAs involved in gene silencing by miRNA	7/1074	41/17712	0.0108571	0.0108571	0.296656	AT1G24706.1;AT5G20320.1;AT5G44200.2;AT1G24706.2;AT2G27100.1;AT5G19820.9;AT3G43920.1	7	BP	Cleavage of stem-loop RNA precursors into microRNAs (miRNAs), a class of small RNAs that primarily silence genes by blocking the translation of mRNA transcripts into protein, or by increasing the degradation of non-protein-coding RNA transcripts.	1074	17712	41	2.48611	maker-scaffold_24-snap-gene-23.45-mRNA-1;maker-scaffold_8-snap-gene-37.93-mRNA-1;maker-scaffold_53-augustus-gene-3.69-mRNA-1;maker-scaffold_41-snap-gene-6.44-mRNA-1;maker-scaffold_16-augustus-gene-12.88-mRNA-1;maker-scaffold_24-snap-gene-7.82-mRNA-1;augustus_masked-scaffold_23-processed-gene-9.6-mRNA-1	2.81564
Artificial	epiGBS	GO:0030838	positive regulation of actin filament polymerization	5/1074	23/17712	0.0109345	0.0109345	0.296656	AT2G30910.1;AT1G60430.2;AT5G18410.2;AT1G30825.2;AT2G46225.2	5	BP	Any process that activates or increases the frequency, rate or extent of actin polymerization.	1074	17712	23	1.39465	maker-scaffold_3-augustus-gene-50.123-mRNA-1;maker-scaffold_4-augustus-gene-49.85-mRNA-1;maker-scaffold_65-snap-gene-0.58-mRNA-1;snap_masked-scaffold_2-processed-gene-33.25-mRNA-1;maker-scaffold_3-augustus-gene-32.122-mRNA-1	3.58513
Artificial	epiGBS	GO:0045010	actin nucleation	5/1074	23/17712	0.0109345	0.0109345	0.296656	AT2G30910.1;AT1G60430.2;AT5G18410.2;AT1G30825.2;AT2G46225.2	5	BP	The initial step in the formation of an actin filament, in which actin monomers combine to form a new filament. Nucleation is slow relative to the subsequent addition of more monomers to extend the filament.	1074	17712	23	1.39465	maker-scaffold_3-augustus-gene-50.123-mRNA-1;maker-scaffold_4-augustus-gene-49.85-mRNA-1;maker-scaffold_65-snap-gene-0.58-mRNA-1;snap_masked-scaffold_2-processed-gene-33.25-mRNA-1;maker-scaffold_3-augustus-gene-32.122-mRNA-1	3.58513
Artificial	epiGBS	GO:0090305	nucleic acid phosphodiester bond hydrolysis	24/1074	240/17712	0.0111055	0.0111055	0.297752	AT1G55870.1;AT5G14580.1;AT3G56510.1;AT5G16750.1;AT3G02830.1;AT3G60500.1;AT1G73875.1;AT1G07910.1;AT1G19100.1;AT5G20320.1;AT2G32415.1;AT3G02830.2;AT1G08260.1;AT2G39780.1;AT1G30460.2;AT5G41360.1;AT3G57360.1;AT5G24340.1;AT2G15820.3;AT5G50780.3;AT3G48425.1;AT3G43920.1;AT4G14180.1;AT5G54130.3	24	BP	The nucleic acid metabolic process in which the phosphodiester bonds between nucleotides are cleaved by hydrolysis.	1074	17712	240	14.5528	maker-scaffold_10-augustus-gene-17.55-mRNA-1;snap_masked-scaffold_10-processed-gene-4.35-mRNA-1;maker-scaffold_10-augustus-gene-1.42-mRNA-1;augustus_masked-scaffold_24-processed-gene-20.7-mRNA-1;maker-scaffold_24-snap-gene-25.43-mRNA-1;maker-scaffold_7-snap-gene-23.104-mRNA-1;maker-scaffold_31-snap-gene-5.53-mRNA-1;augustus_masked-scaffold_17-processed-gene-27.10-mRNA-1;maker-scaffold_19-snap-gen…	1.64916
Artificial	epiGBS	GO:0034470	ncRNA processing	42/1074	482/17712	0.011581	0.011581	0.306888	AT5G14580.1;AT3G56510.1;AT5G57280.1;AT1G50030.3;AT3G18600.2;AT5G16780.2;AT5G16750.1;AT1G24706.1;AT3G60500.1;AT5G66540.2;AT3G11964.1;AT1G07910.1;AT3G56120.1;AT3G04680.1;AT2G34260.1;AT3G21540.1;AT5G20320.1;AT5G44200.2;AT2G32415.1;AT5G52470.3;AT3G06290.1;AT1G24706.2;AT2G27100.1;AT4G01880.1;AT1G72560.1;AT1G15440.1;AT4G02400.2;AT4G18930.3;AT1G69070.1;AT3G11270.1;AT3G57360.1;AT5G01230.1;AT5G15750.2;AT5…	42	BP	Any process that results in the conversion of one or more primary non-coding RNA (ncRNA) transcripts into one or more mature ncRNA molecules.	1074	17712	482	29.227	snap_masked-scaffold_10-processed-gene-4.35-mRNA-1;maker-scaffold_10-augustus-gene-1.42-mRNA-1;augustus_masked-scaffold_9-processed-gene-51.6-mRNA-1;maker-scaffold_9-snap-gene-28.92-mRNA-1;maker-scaffold_9-augustus-gene-11.70-mRNA-1;maker-scaffold_6-augustus-gene-13.72-mRNA-1;augustus_masked-scaffold_24-processed-gene-20.7-mRNA-1;maker-scaffold_24-snap-gene-23.45-mRNA-1;maker-scaffold_7-snap-gene…	1.43703
Artificial	epiGBS	GO:0097435	supramolecular fiber organization	19/1074	178/17712	0.0117808	0.0117808	0.308595	AT3G27120.1;AT2G41740.1;AT4G33200.1;AT5G20490.2;AT4G28540.2;AT2G35630.2;AT4G35020.5;AT1G80350.1;AT2G30910.1;AT5G65930.1;AT4G16340.2;AT3G06030.2;AT2G31900.1;AT1G60430.2;AT5G18410.2;AT1G30825.2;AT2G41740.2;AT2G46225.2;AT3G55770.1	19	BP	A process that is carried out at the cellular level which results in the assembly, arrangement of constituent parts, or disassembly of a supramolecular fiber, a polymer consisting of an indefinite number of protein or protein complex subunits that have polymerised to form a fiber-shaped structure.	1074	17712	178	10.7934	maker-scaffold_9-augustus-gene-47.67-mRNA-1;maker-scaffold_17-snap-gene-14.101-mRNA-1;maker-scaffold_8-snap-gene-22.92-mRNA-1_maker-scaffold_8-snap-gene-22.93-mRNA-1;maker-scaffold_63-snap-gene-0.42-mRNA-1;maker-scaffold_12-augustus-gene-10.107-mRNA-1;maker-scaffold_69-snap-gene-1.45-mRNA-1;snap_masked-scaffold_1-processed-gene-5.73-mRNA-1;maker-scaffold_2-snap-gene-74.60-mRNA-1;maker-scaffold_3-…	1.76034
Artificial	epiGBS	GO:0008154	actin polymerization or depolymerization	8/1074	52/17712	0.0124223	0.0124223	0.318961	AT2G41740.1;AT2G30910.1;AT4G16340.2;AT1G60430.2;AT5G18410.2;AT1G30825.2;AT2G41740.2;AT2G46225.2	8	BP	Assembly or disassembly of actin filaments by the addition or removal of actin monomers from a filament.	1074	17712	52	3.15312	maker-scaffold_17-snap-gene-14.101-mRNA-1;maker-scaffold_3-augustus-gene-50.123-mRNA-1;maker-scaffold_20-snap-gene-29.122-mRNA-1;maker-scaffold_4-augustus-gene-49.85-mRNA-1;maker-scaffold_65-snap-gene-0.58-mRNA-1;snap_masked-scaffold_2-processed-gene-33.25-mRNA-1;maker-scaffold_4-snap-gene-54.82-mRNA-1;maker-scaffold_3-augustus-gene-32.122-mRNA-1	2.53717
Artificial	epiGBS	GO:0051247	positive regulation of protein metabolic process	19/1074	179/17712	0.0124564	0.0124564	0.318961	AT4G22910.1;AT3G12760.1;AT5G63520.1;AT1G53750.3;AT1G60995.1;AT5G63520.4;AT4G16420.3;AT3G61740.2;AT1G15860.3;AT3G08850.2;AT5G13530.3;AT5G39850.3;AT3G28970.2;AT1G55860.4;AT5G08650.1;AT5G17920.2;AT1G73500.2;AT4G12570.2;AT4G22860.1	19	BP	Any process that activates or increases the frequency, rate or extent of the chemical reactions and pathways involving a protein.	1074	17712	179	10.854	maker-scaffold_6-snap-gene-26.99-mRNA-1;maker-scaffold_11-augustus-gene-26.87-mRNA-1;augustus_masked-scaffold_19-processed-gene-5.10-mRNA-1;maker-scaffold_8-augustus-gene-24.106-mRNA-1;maker-scaffold_32-augustus-gene-8.62-mRNA-1;maker-scaffold_60-snap-gene-4.140-mRNA-1;maker-scaffold_68-augustus-gene-2.98-mRNA-1;snap_masked-scaffold_3-processed-gene-34.84-mRNA-1;maker-scaffold_6-snap-gene-0.84-mR…	1.75051
Artificial	epiGBS	GO:0044272	sulfur compound biosynthetic process	18/1074	167/17712	0.0127311	0.0127311	0.322373	AT2G43360.1;AT5G57590.2;AT5G64813.2;AT4G35640.2;AT3G62030.1;AT3G61440.2;AT3G16950.2;AT1G49820.2;AT1G64660.1;AT5G18930.1;AT5G17920.2;AT1G73500.2;AT5G01220.1;AT3G25860.2;AT4G33030.1;AT5G32470.2;AT1G19920.2;AT5G36880.1	18	BP	The chemical reactions and pathways resulting in the formation of compounds that contain sulfur, such as the amino acids methionine and cysteine or the tripeptide glutathione.	1074	17712	167	10.1264	maker-scaffold_14-augustus-gene-31.94-mRNA-1;maker-scaffold_8-augustus-gene-47.36-mRNA-1;maker-scaffold_28-augustus-gene-4.58-mRNA-1;snap_masked-scaffold_18-processed-gene-31.23-mRNA-1;maker-scaffold_1-snap-gene-69.112-mRNA-1;snap_masked-scaffold_1-processed-gene-58.32-mRNA-1;maker-scaffold_5-augustus-gene-32.108-mRNA-1;maker-scaffold_9-augustus-gene-32.88-mRNA-1;augustus_masked-scaffold_6-proces…	1.77754
Artificial	epiGBS	GO:0051493	regulation of cytoskeleton organization	12/1074	96/17712	0.0131428	0.0131428	0.328416	AT2G41740.1;AT3G22190.1;AT4G35020.5;AT2G30910.1;AT4G16340.2;AT1G60430.2;AT5G18410.2;AT1G30825.2;AT2G41740.2;AT4G22860.1;AT2G46225.2;AT3G54870.3	12	BP	Any process that modulates the frequency, rate or extent of the formation, arrangement of constituent parts, or disassembly of cytoskeletal structures.	1074	17712	96	5.82114	maker-scaffold_17-snap-gene-14.101-mRNA-1;maker-scaffold_32-snap-gene-11.54-mRNA-1;snap_masked-scaffold_1-processed-gene-5.73-mRNA-1;maker-scaffold_3-augustus-gene-50.123-mRNA-1;maker-scaffold_20-snap-gene-29.122-mRNA-1;maker-scaffold_4-augustus-gene-49.85-mRNA-1;maker-scaffold_65-snap-gene-0.58-mRNA-1;snap_masked-scaffold_2-processed-gene-33.25-mRNA-1;maker-scaffold_4-snap-gene-54.82-mRNA-1;make…	2.06145
Artificial	epiGBS	GO:0006406	mRNA export from nucleus	6/1074	33/17712	0.013258	0.013258	0.328416	AT5G16790.1;AT1G24706.1;AT3G06290.1;AT1G24706.2;AT1G64750.1;AT1G10390.2	6	BP	The directed movement of mRNA from the nucleus to the cytoplasm.	1074	17712	33	2.00102	maker-scaffold_24-augustus-gene-20.60-mRNA-1;maker-scaffold_24-snap-gene-23.45-mRNA-1;maker-scaffold_49-augustus-gene-5.52-mRNA-1;maker-scaffold_41-snap-gene-6.44-mRNA-1;maker-scaffold_703-augustus-gene-0.6-mRNA-1;maker-scaffold_83-augustus-gene-1.59-mRNA-1	2.99848
Artificial	epiGBS	GO:0071805	potassium ion transmembrane transport	10/1074	74/17712	0.0135311	0.0135311	0.331577	AT2G26650.2;AT3G05030.1;AT2G01980.2;AT5G62000.6;AT3G05030.2;AT5G62000.4;AT5G13750.3;AT1G30270.2;AT4G01840.1;AT2G30070.4	10	BP	A process in which a potassium ion is transported from one side of a membrane to the other.	1074	17712	74	4.48713	maker-scaffold_4-augustus-gene-4.36-mRNA-1;augustus_masked-scaffold_28-processed-gene-19.0-mRNA-1;maker-scaffold_5-snap-gene-17.130-mRNA-1;maker-scaffold_6-snap-gene-7.74-mRNA-1;augustus_masked-scaffold_44-processed-gene-1.17-mRNA-1;maker-scaffold_21-snap-gene-18.76-mRNA-1;maker-scaffold_4-snap-gene-63.112-mRNA-1;maker-scaffold_4-snap-gene-49.96-mRNA-1;snap_masked-scaffold_3-processed-gene-40.44-…	2.2286
Artificial	epiGBS	GO:0000904	cell morphogenesis involved in differentiation	26/1074	271/17712	0.01398	0.01398	0.336258	AT4G22910.1;AT1G69940.3;AT5G20490.2;AT5G17020.1;AT5G15470.2;AT1G79500.1;AT4G35020.5;AT1G80350.1;AT5G65930.1;AT3G10380.2;AT2G19520.1;AT5G15470.1;AT2G25790.1;AT5G18410.2;AT1G30825.2;AT2G03060.2;AT3G10380.1;AT1G01510.1;AT4G24580.1;AT3G12400.1;AT1G31780.1;AT2G46225.2;AT4G01800.1;AT2G34480.1;AT1G70940.2;AT3G54870.3	26	BP	The change in form (cell shape and size) that occurs when relatively unspecialized cells, e.g. embryonic or regenerative cells, acquire specialized structural and/or functional features that characterize the cells, tissues, or organs of the mature organism or some other relatively stable phase of the organism's life history.	1074	17712	271	16.4326	maker-scaffold_6-snap-gene-26.99-mRNA-1;augustus_masked-scaffold_8-processed-gene-38.3-mRNA-1;maker-scaffold_63-snap-gene-0.42-mRNA-1;maker-scaffold_41-augustus-gene-3.16-mRNA-1;maker-scaffold_42-augustus-gene-8.38-mRNA-1;maker-scaffold_1-snap-gene-20.112-mRNA-1;snap_masked-scaffold_1-processed-gene-5.73-mRNA-1;maker-scaffold_2-snap-gene-74.60-mRNA-1;augustus_masked-scaffold_22-processed-gene-22.…	1.58222
Artificial	epiGBS	GO:0006405	RNA export from nucleus	7/1074	43/17712	0.0140172	0.0140172	0.336258	AT5G16790.1;AT1G24706.1;AT3G06290.1;AT1G24706.2;AT1G64750.1;AT1G72560.1;AT1G10390.2	7	BP	The directed movement of RNA from the nucleus to the cytoplasm.	1074	17712	43	2.60738	maker-scaffold_24-augustus-gene-20.60-mRNA-1;maker-scaffold_24-snap-gene-23.45-mRNA-1;maker-scaffold_49-augustus-gene-5.52-mRNA-1;maker-scaffold_41-snap-gene-6.44-mRNA-1;maker-scaffold_703-augustus-gene-0.6-mRNA-1;maker-scaffold_2-augustus-gene-70.64-mRNA-1;maker-scaffold_83-augustus-gene-1.59-mRNA-1	2.68468
Artificial	epiGBS	GO:0007010	cytoskeleton organization	31/1074	338/17712	0.014311	0.014311	0.337091	AT3G27120.1;AT3G60830.1;AT2G41740.1;AT5G49430.1;AT4G33200.1;AT1G35470.2;AT5G20490.2;AT3G22190.1;AT4G28540.2;AT2G35630.2;AT4G35020.5;AT1G80350.1;AT2G30910.1;AT1G50710.1;AT5G65930.1;AT4G16340.2;AT3G06030.2;AT2G31900.1;AT1G60430.2;AT5G18410.2;AT5G18700.1;AT1G30825.2;AT3G23670.1;AT5G27930.1;AT2G41740.2;AT1G01510.1;AT4G22860.1;AT2G46225.2;AT1G11060.2;AT3G55770.1;AT3G54870.3	31	BP	A process that is carried out at the cellular level which results in the assembly, arrangement of constituent parts, or disassembly of cytoskeletal structures.	1074	17712	338	20.4953	maker-scaffold_9-augustus-gene-47.67-mRNA-1;maker-scaffold_7-augustus-gene-27.78-mRNA-1;maker-scaffold_17-snap-gene-14.101-mRNA-1;maker-scaffold_11-snap-gene-33.99-mRNA-1;maker-scaffold_8-snap-gene-22.92-mRNA-1_maker-scaffold_8-snap-gene-22.93-mRNA-1;maker-scaffold_30-augustus-gene-11.73-mRNA-1;maker-scaffold_63-snap-gene-0.42-mRNA-1;maker-scaffold_32-snap-gene-11.54-mRNA-1;maker-scaffold_12-augu…	1.51255
Artificial	epiGBS	GO:0071103	DNA conformation change	17/1074	157/17712	0.0145604	0.0145604	0.337091	AT5G55310.1;AT5G61140.1;AT5G18620.1;AT1G10930.2;AT5G27680.1;AT2G32000.1;AT1G27880.2;AT3G10690.1;AT5G41360.1;AT1G17520.1;AT4G02030.1;AT5G17920.2;AT3G45980.2;AT4G32820.1;AT5G37630.1;AT1G57820.1;AT1G11060.2	17	BP	A cellular process that results in a change in the spatial configuration of a DNA molecule. A conformation change can bend DNA, or alter the, twist, writhe, or linking number of a DNA molecule.	1074	17712	157	9.51999	maker-scaffold_10-augustus-gene-13.32-mRNA-1;maker-scaffold_19-snap-gene-25.62-mRNA-1;maker-scaffold_49-augustus-gene-9.55-mRNA-1;maker-scaffold_76-snap-gene-1.91-mRNA-1;maker-scaffold_151-snap-gene-0.73-mRNA-1;maker-scaffold_3-snap-gene-53.128-mRNA-1;maker-scaffold_5-snap-gene-0.99-mRNA-1;maker-scaffold_5-snap-gene-64.172-mRNA-1;maker-scaffold_6-augustus-gene-21.72-mRNA-1;maker-scaffold_13-augus…	1.78572
Artificial	epiGBS	GO:0031401	positive regulation of protein modification process	11/1074	86/17712	0.0146149	0.0146149	0.337091	AT4G22910.1;AT3G12760.1;AT4G16420.3;AT3G61740.2;AT1G15860.3;AT3G08850.2;AT5G13530.3;AT3G28970.2;AT5G17920.2;AT1G73500.2;AT4G22860.1	11	BP	Any process that activates or increases the frequency, rate or extent of the covalent alteration of one or more amino acid residues within a protein.	1074	17712	86	5.21477	maker-scaffold_6-snap-gene-26.99-mRNA-1;maker-scaffold_11-augustus-gene-26.87-mRNA-1;maker-scaffold_68-augustus-gene-2.98-mRNA-1;snap_masked-scaffold_3-processed-gene-34.84-mRNA-1;maker-scaffold_6-snap-gene-0.84-mRNA-1;maker-scaffold_45-augustus-gene-5.32-mRNA-1;maker-scaffold_52-augustus-gene-2.63-mRNA-1;maker-scaffold_42-snap-gene-6.74-mRNA-1;maker-scaffold_24-augustus-gene-10.67-mRNA-1;augustu…	2.10939
Artificial	epiGBS	GO:0048519	negative regulation of biological process	96/1074	1273/17712	0.0147313	0.0147313	0.337091	AT5G14580.1;AT3G27120.1;AT3G02000.1;AT1G50030.3;AT1G30970.2;AT1G08620.3;AT1G24706.1;AT3G02830.1;AT2G28190.2;AT5G22070.2;AT3G60500.1;AT1G49040.2;AT3G26744.2;AT2G41740.1;AT2G39260.1;AT5G60410.1;AT5G51350.1;AT5G63980.1;AT3G48710.1;AT1G19100.1;AT3G24495.1;AT5G20320.1;AT5G44200.2;AT2G32415.1;AT5G43990.1;AT3G25980.1;AT3G06290.1;AT5G62620.3;AT1G32490.1;AT1G59750.1;AT2G23070.2;AT1G54690.1;AT1G08720.2;AT2…	96	BP	Any process that stops, prevents, or reduces the frequency, rate or extent of a biological process. Biological processes are regulated by many means; examples include the control of gene expression, protein modification or interaction with a protein or substrate molecule.	1074	17712	1273	77.1907	snap_masked-scaffold_10-processed-gene-4.35-mRNA-1;maker-scaffold_9-augustus-gene-47.67-mRNA-1;augustus_masked-scaffold_9-processed-gene-45.3-mRNA-1;maker-scaffold_9-snap-gene-28.92-mRNA-1;snap_masked-scaffold_6-processed-gene-48.44-mRNA-1;maker-scaffold_24-augustus-gene-3.78-mRNA-1;maker-scaffold_24-snap-gene-23.45-mRNA-1;maker-scaffold_24-snap-gene-25.43-mRNA-1;maker-scaffold_7-augustus-gene-2.…	1.24367
Artificial	epiGBS	GO:0001510	RNA methylation	10/1074	75/17712	0.0147915	0.0147915	0.337091	AT5G57280.1;AT3G27180.1;AT3G05680.1;AT3G56120.1;AT5G52470.3;AT4G01880.1;AT5G01230.1;AT5G13830.2;AT5G52470.2;AT3G54170.1	10	BP	Posttranscriptional addition of a methyl group to either a nucleotide or 2'-O ribose in a polyribonucleotide. Usually uses S-adenosylmethionine as a cofactor.	1074	17712	75	4.54776	augustus_masked-scaffold_9-processed-gene-51.6-mRNA-1;maker-scaffold_9-snap-gene-48.74-mRNA-1;maker-scaffold_17-augustus-gene-20.66-mRNA-1;maker-scaffold_13-augustus-gene-27.41-mRNA-1;maker-scaffold_25-snap-gene-18.70-mRNA-1;maker-scaffold_1-augustus-gene-72.86-mRNA-1;maker-scaffold_41-augustus-gene-7.38-mRNA-1;augustus_masked-scaffold_5-processed-gene-51.12-mRNA-1;maker-scaffold_21-augustus-gene…	2.19888
Artificial	epiGBS	GO:0051241	negative regulation of multicellular organismal process	17/1074	158/17712	0.0154269	0.0154269	0.34809	AT1G30970.2;AT5G60410.1;AT2G23070.2;AT2G23070.1;AT2G22540.2;AT2G38020.1;AT1G08260.1;AT4G00050.1;AT2G03500.1;AT5G67100.1;AT5G19330.2;AT3G25180.3;AT2G29940.2;AT2G22540.5;AT3G04240.2;AT1G01380.1;AT2G20875.1	17	BP	Any process that stops, prevents, or reduces the frequency, rate or extent of an organismal process, the processes pertinent to the function of an organism above the cellular level; includes the integrated processes of tissues and organs.	1074	17712	158	9.58062	snap_masked-scaffold_6-processed-gene-48.44-mRNA-1;maker-scaffold_11-augustus-gene-12.68-mRNA-1;maker-scaffold_33-augustus-gene-11.24-mRNA-1;maker-scaffold_18-augustus-gene-8.41-mRNA-1;maker-scaffold_12-snap-gene-46.29-mRNA-1_snap_masked-scaffold_12-processed-gene-46.14-mRNA-1;augustus_masked-scaffold_12-processed-gene-19.11-mRNA-1;maker-scaffold_16-snap-gene-16.103-mRNA-1;maker-scaffold_1-august…	1.77441
Artificial	epiGBS	GO:0007568	aging	26/1074	274/17712	0.0159005	0.0159005	0.35526	AT2G28800.2;AT5G22070.2;AT2G22300.1;AT3G11340.2;AT5G62620.3;AT5G24530.4;AT1G59750.1;AT3G01090.3;AT3G62770.1;AT5G24530.5;AT1G01230.2;AT2G39780.1;AT1G69490.3;AT5G12080.4;AT3G50210.1;AT5G45890.6;AT1G67140.1;AT5G62000.6;AT3G62770.4;AT1G73500.2;AT5G62000.4;AT4G12570.2;AT5G04870.1;AT1G76680.1;AT2G40940.1;AT2G46700.1	26	BP	A developmental process that is a deterioration and loss of function over time. Aging includes loss of functions such as resistance to disease, homeostasis, and fertility, as well as wear and tear. Aging includes cellular senescence, but is more inclusive. May precede death and may succeed developmental maturation (GO:0021700).	1074	17712	274	16.6145	maker-scaffold_9-snap-gene-6.79-mRNA-1;augustus_masked-scaffold_7-processed-gene-10.10-mRNA-1;maker-scaffold_14-augustus-gene-19.71-mRNA-1;maker-scaffold_4-snap-gene-59.58-mRNA-1;maker-scaffold_37-augustus-gene-6.42-mRNA-1;maker-scaffold_26-augustus-gene-0.87-mRNA-1;augustus_masked-scaffold_137-processed-gene-0.1-mRNA-1;maker-scaffold_42-augustus-gene-3.26-mRNA-1;maker-scaffold_1-augustus-gene-83…	1.5649
Artificial	epiGBS	GO:0051258	protein polymerization	10/1074	77/17712	0.0175721	0.0175721	0.388794	AT2G28150.2;AT2G41740.1;AT2G35630.2;AT2G30910.1;AT4G24690.2;AT1G60430.2;AT5G18410.2;AT1G30825.2;AT2G41740.2;AT2G46225.2	10	BP	The process of creating protein polymers, compounds composed of a large number of component monomers; polymeric proteins may be made up of different or identical monomers. Polymerization occurs by the addition of extra monomers to an existing poly- or oligomeric protein.	1074	17712	77	4.66904	maker-scaffold_7-snap-gene-2.85-mRNA-1;maker-scaffold_17-snap-gene-14.101-mRNA-1;maker-scaffold_69-snap-gene-1.45-mRNA-1;maker-scaffold_3-augustus-gene-50.123-mRNA-1;maker-scaffold_21-augustus-gene-10.43-mRNA-1;maker-scaffold_4-augustus-gene-49.85-mRNA-1;maker-scaffold_65-snap-gene-0.58-mRNA-1;snap_masked-scaffold_2-processed-gene-33.25-mRNA-1;maker-scaffold_4-snap-gene-54.82-mRNA-1;maker-scaffol…	2.14177
Artificial	epiGBS	GO:0031334	positive regulation of protein-containing complex assembly	7/1074	45/17712	0.0177852	0.0177852	0.389726	AT1G53750.3;AT2G30910.1;AT1G60430.2;AT5G18410.2;AT1G30825.2;AT4G04180.1;AT2G46225.2	7	BP	Any process that activates or increases the frequency, rate or extent of protein complex assembly.	1074	17712	45	2.72866	maker-scaffold_8-augustus-gene-24.106-mRNA-1;maker-scaffold_3-augustus-gene-50.123-mRNA-1;maker-scaffold_4-augustus-gene-49.85-mRNA-1;maker-scaffold_65-snap-gene-0.58-mRNA-1;snap_masked-scaffold_2-processed-gene-33.25-mRNA-1;maker-scaffold_15-augustus-gene-36.195-mRNA-1;maker-scaffold_3-augustus-gene-32.122-mRNA-1	2.56536
Artificial	epiGBS	GO:0048468	cell development	34/1074	385/17712	0.0179951	0.0179951	0.390091	AT4G22910.1;AT2G26650.2;AT1G69940.3;AT5G20490.2;AT3G22190.1;AT4G35987.2;AT5G17020.1;AT3G06810.1;AT5G15470.2;AT3G61440.2;AT1G79500.1;AT4G35020.5;AT1G80350.1;AT5G65930.1;AT3G10380.2;AT2G19520.1;AT5G15470.1;AT2G25790.1;AT5G18410.2;AT5G45890.6;AT1G30825.2;AT2G03060.2;AT3G10380.1;AT1G01510.1;AT4G24580.1;AT3G12400.1;AT1G31780.1;AT1G01910.1;AT2G46225.2;AT4G01800.1;AT1G01380.1;AT2G34480.1;AT1G70940.2;AT3…	34	BP	The process whose specific outcome is the progression of the cell over time, from its formation to the mature structure. Cell development does not include the steps involved in committing a cell to a specific fate.	1074	17712	385	23.3452	maker-scaffold_6-snap-gene-26.99-mRNA-1;maker-scaffold_4-augustus-gene-4.36-mRNA-1;augustus_masked-scaffold_8-processed-gene-38.3-mRNA-1;maker-scaffold_63-snap-gene-0.42-mRNA-1;maker-scaffold_32-snap-gene-11.54-mRNA-1;maker-scaffold_33-augustus-gene-13.54-mRNA-1;maker-scaffold_41-augustus-gene-3.16-mRNA-1;maker-scaffold_48-augustus-gene-4.43-mRNA-1;maker-scaffold_42-augustus-gene-8.38-mRNA-1;snap…	1.4564
Artificial	epiGBS	GO:0010608	posttranscriptional regulation of gene expression	29/1074	318/17712	0.0186502	0.0186502	0.390091	AT1G24706.1;AT3G02830.1;AT2G28190.2;AT3G60500.1;AT2G29200.2;AT3G59410.1;AT4G25880.1;AT5G20320.1;AT5G44200.2;AT3G06290.1;AT1G32490.1;AT1G21760.2;AT1G24706.2;AT3G02830.2;AT2G16950.1;AT2G27100.1;AT1G76630.1;AT4G18040.1;AT5G18410.2;AT1G22730.1;AT5G39850.3;AT1G78630.2;AT5G35620.2;AT5G08650.1;AT3G13060.2;AT5G19820.9;AT3G19760.1;AT3G43920.1;AT5G43810.2	29	BP	Any process that modulates the frequency, rate or extent of gene expression after the production of an RNA transcript.	1074	17712	318	19.2825	maker-scaffold_24-snap-gene-23.45-mRNA-1;maker-scaffold_24-snap-gene-25.43-mRNA-1;maker-scaffold_7-augustus-gene-2.65-mRNA-1;maker-scaffold_7-snap-gene-23.104-mRNA-1;snap_masked-scaffold_11-processed-gene-17.33-mRNA-1;maker-scaffold_14-augustus-gene-32.79-mRNA-1;maker-scaffold_8-snap-gene-51.41-mRNA-1;maker-scaffold_8-snap-gene-37.93-mRNA-1;maker-scaffold_53-augustus-gene-3.69-mRNA-1;maker-scaffo…	1.50395
Artificial	epiGBS	GO:0042180	cellular ketone metabolic process	18/1074	174/17712	0.0187168	0.0187168	0.390091	AT1G50030.3;AT1G69040.8;AT5G22070.2;AT3G26744.2;AT5G60410.1;AT4G39850.1;AT5G63980.1;AT3G59410.1;AT1G74910.2;AT3G09830.2;AT2G30920.3;AT5G08520.1;AT3G10850.1;AT4G35220.2;AT1G08110.1;AT3G56130.1;AT5G57300.1;AT1G69040.3	18	BP	The chemical reactions and pathways involving any of a class of organic compounds that contain the carbonyl group, CO, and in which the carbonyl group is bonded only to carbon atoms, as carried out by individual cells. The general formula for a ketone is RCOR, where R and R are alkyl or aryl groups.	1074	17712	174	10.5508	maker-scaffold_9-snap-gene-28.92-mRNA-1;maker-scaffold_6-augustus-gene-5.60-mRNA-1;augustus_masked-scaffold_7-processed-gene-10.10-mRNA-1;maker-scaffold_21-augustus-gene-18.48-mRNA-1;maker-scaffold_11-augustus-gene-12.68-mRNA-1;maker-scaffold_14-augustus-gene-19.66-mRNA-1;maker-scaffold_14-augustus-gene-24.73-mRNA-1;maker-scaffold_14-augustus-gene-32.79-mRNA-1;maker-scaffold_19-augustus-gene-17.7…	1.70603
Artificial	epiGBS	GO:0031667	response to nutrient levels	26/1074	278/17712	0.0187813	0.0187813	0.390091	AT5G60410.1;AT3G59410.1;AT4G28610.1;AT4G39080.1;AT4G21980.1;AT3G16785.3;AT3G01090.3;AT4G39080.2;AT3G62770.1;AT3G13610.1;AT5G12200.2;AT1G64660.1;AT3G18290.2;AT3G50210.1;AT1G22730.1;AT3G08850.2;AT3G62770.4;AT5G01220.1;AT1G30270.2;AT4G33030.1;AT2G05630.1;AT4G35830.1;AT1G19920.2;AT4G37870.2;AT1G58250.2;AT1G79600.1	26	BP	Any process that results in a change in state or activity of a cell or an organism (in terms of movement, secretion, enzyme production, gene expression, etc.) as a result of a stimulus reflecting the presence, absence, or concentration of nutrients.	1074	17712	278	16.857	maker-scaffold_11-augustus-gene-12.68-mRNA-1;maker-scaffold_14-augustus-gene-32.79-mRNA-1;maker-scaffold_34-augustus-gene-12.78-mRNA-1;maker-scaffold_12-snap-gene-8.134-mRNA-1;maker-scaffold_60-augustus-gene-1.73-mRNA-1;maker-scaffold_74-snap-gene-1.119-mRNA-1;maker-scaffold_42-augustus-gene-3.26-mRNA-1;maker-scaffold_16-augustus-gene-26.82-mRNA-1;maker-scaffold_1-augustus-gene-83.49-mRNA-1;maker…	1.54238
Artificial	epiGBS	GO:0080135	regulation of cellular response to stress	12/1074	101/17712	0.0190733	0.0190733	0.390091	AT4G25230.2;AT3G48710.1;AT1G19100.1;AT3G48190.2;AT5G18620.1;AT1G60995.1;AT1G30460.2;AT4G26630.2;AT5G50780.3;AT3G57300.1;AT5G67380.2;AT1G27840.1	12	BP	Any process that modulates the frequency, rate or extent of a cellular response to stress. Cellular response to stress is a change in state or activity of a cell (in terms of movement, secretion, enzyme production, gene expression, etc.) as a result of a stimulus indicating the organism is under stress. The stress is usually, but not necessarily, exogenous (e.g. temperature, humidity, ionizing ra…	1074	17712	101	6.12432	maker-scaffold_6-snap-gene-32.122-mRNA-1;maker-scaffold_19-augustus-gene-5.104-mRNA-1;maker-scaffold_19-snap-gene-12.128-mRNA-1;maker-scaffold_19-augustus-gene-14.52-mRNA-1;maker-scaffold_49-augustus-gene-9.55-mRNA-1;maker-scaffold_32-augustus-gene-8.62-mRNA-1;maker-scaffold_47-snap-gene-6.62-mRNA-1;maker-scaffold_47-snap-gene-4.42-mRNA-1;maker-scaffold_21-augustus-gene-17.68-mRNA-1;maker-scaffol…	1.9594
Artificial	epiGBS	GO:1900140	regulation of seedling development	12/1074	101/17712	0.0190733	0.0190733	0.390091	AT4G39850.1;AT1G18100.1;AT2G23070.2;AT2G26000.2;AT2G23070.1;AT4G32010.4;AT4G00050.1;AT2G46690.3;AT5G02310.1;AT5G19330.2;AT4G32010.2;AT2G47790.1	12	BP	NA	1074	17712	101	6.12432	maker-scaffold_14-augustus-gene-19.66-mRNA-1;maker-scaffold_26-snap-gene-18.50-mRNA-1;maker-scaffold_33-augustus-gene-11.24-mRNA-1;maker-scaffold_18-augustus-gene-27.67-mRNA-1;maker-scaffold_18-augustus-gene-8.41-mRNA-1;maker-scaffold_45-snap-gene-2.107-mRNA-1;maker-scaffold_1-augustus-gene-52.69-mRNA-1;snap_masked-scaffold_9-processed-gene-35.33-mRNA-1;maker-scaffold_4-snap-gene-40.84-mRNA-1;mak…	1.9594
Artificial	epiGBS	GO:0030036	actin cytoskeleton organization	13/1074	113/17712	0.0192927	0.0192927	0.390091	AT2G41740.1;AT4G33200.1;AT5G20490.2;AT4G35020.5;AT2G30910.1;AT4G16340.2;AT2G31900.1;AT1G60430.2;AT5G18410.2;AT1G30825.2;AT2G41740.2;AT2G46225.2;AT3G55770.1	13	BP	A process that is carried out at the cellular level which results in the assembly, arrangement of constituent parts, or disassembly of cytoskeletal structures comprising actin filaments and their associated proteins.	1074	17712	113	6.85196	maker-scaffold_17-snap-gene-14.101-mRNA-1;maker-scaffold_8-snap-gene-22.92-mRNA-1_maker-scaffold_8-snap-gene-22.93-mRNA-1;maker-scaffold_63-snap-gene-0.42-mRNA-1;snap_masked-scaffold_1-processed-gene-5.73-mRNA-1;maker-scaffold_3-augustus-gene-50.123-mRNA-1;maker-scaffold_20-snap-gene-29.122-mRNA-1;maker-scaffold_7-augustus-gene-15.90-mRNA-1;maker-scaffold_4-augustus-gene-49.85-mRNA-1;maker-scaffo…	1.89727
Artificial	epiGBS	GO:0032456	endocytic recycling	3/1074	10/17712	0.0193424	0.0193424	0.390091	AT2G27900.2;AT4G02030.1;AT2G20990.1	3	BP	The directed movement of membrane-bounded vesicles from recycling endosomes back to the plasma membrane where they are recycled for further rounds of transport.	1074	17712	10	0.606369	maker-scaffold_7-snap-gene-1.74-mRNA-1;maker-scaffold_1-snap-gene-75.57-mRNA-1;maker-scaffold_16-augustus-gene-21.42-mRNA-1	4.94749
Artificial	epiGBS	GO:2000779	regulation of double-strand break repair	3/1074	10/17712	0.0193424	0.0193424	0.390091	AT3G48710.1;AT4G26630.2;AT3G57300.1	3	BP	NA	1074	17712	10	0.606369	maker-scaffold_19-augustus-gene-5.104-mRNA-1;maker-scaffold_47-snap-gene-4.42-mRNA-1;maker-scaffold_17-augustus-gene-10.83-mRNA-1	4.94749
Artificial	epiGBS	GO:0030004	cellular monovalent inorganic cation homeostasis	7/1074	46/17712	0.0199138	0.0199138	0.398092	AT5G62670.2;AT3G05030.1;AT4G39080.1;AT4G39080.2;AT2G01980.2;AT3G55480.1;AT3G05030.2	7	BP	Any process involved in the maintenance of an internal steady state of monovalent inorganic cations at the level of a cell.	1074	17712	46	2.7893	maker-scaffold_21-augustus-gene-3.67-mRNA-1;augustus_masked-scaffold_28-processed-gene-19.0-mRNA-1;maker-scaffold_12-snap-gene-8.134-mRNA-1;maker-scaffold_16-augustus-gene-26.82-mRNA-1;maker-scaffold_5-snap-gene-17.130-mRNA-1;maker-scaffold_5-augustus-gene-51.87-mRNA-1;augustus_masked-scaffold_44-processed-gene-1.17-mRNA-1	2.50959
Artificial	epiGBS	GO:0018105	peptidyl-serine phosphorylation	13/1074	114/17712	0.0206114	0.0206114	0.404444	AT3G59410.1;AT2G19400.1;AT2G23070.2;AT2G23070.1;AT4G28540.2;AT5G18190.1;AT2G20470.1;AT5G04870.1;AT1G12680.1;AT5G67380.2;AT1G77720.2;AT2G46700.1;AT2G40120.2	13	BP	The phosphorylation of peptidyl-serine to form peptidyl-O-phospho-L-serine.	1074	17712	114	6.9126	maker-scaffold_14-augustus-gene-32.79-mRNA-1;augustus_masked-scaffold_4-processed-gene-10.7-mRNA-1;maker-scaffold_33-augustus-gene-11.24-mRNA-1;maker-scaffold_18-augustus-gene-8.41-mRNA-1;maker-scaffold_12-augustus-gene-10.107-mRNA-1;maker-scaffold_82-snap-gene-0.105-mRNA-1;maker-scaffold_1-augustus-gene-11.107-mRNA-1;maker-scaffold_11-augustus-gene-3.124-mRNA-1;augustus_masked-scaffold_40-proces…	1.88062
Artificial	epiGBS	GO:0071824	protein-DNA complex subunit organization	13/1074	114/17712	0.0206114	0.0206114	0.404444	AT1G54140.2;AT1G08600.1;AT5G16690.1;AT1G32750.1;AT1G53750.3;AT5G18620.1;AT3G09360.2;AT1G17520.1;AT3G57300.1;AT3G45980.2;AT4G32820.1;AT4G04180.1;AT1G57820.1	13	BP	Any process in which macromolecules aggregate, disaggregate, or are modified, resulting in the formation, disassembly, or alteration of a protein-DNA complex.	1074	17712	114	6.9126	maker-scaffold_6-augustus-gene-52.52-mRNA-1;maker-scaffold_24-augustus-gene-4.81-mRNA-1;augustus_masked-scaffold_24-processed-gene-19.1-mRNA-1;maker-scaffold_14-snap-gene-27.81-mRNA-1;maker-scaffold_8-augustus-gene-24.106-mRNA-1;maker-scaffold_49-augustus-gene-9.55-mRNA-1;maker-scaffold_9-snap-gene-9.82-mRNA-1;maker-scaffold_13-augustus-gene-33.51-mRNA-1;maker-scaffold_17-augustus-gene-10.83-mRNA…	1.88062
Artificial	epiGBS	GO:0000380	alternative mRNA splicing, via spliceosome	4/1074	18/17712	0.0207719	0.0207719	0.404444	AT2G27100.1;AT1G30460.2;AT3G25840.2;AT3G54170.1	4	BP	The process of generating multiple mRNA molecules from a given set of exons by differential use of exons from the primary transcript(s) to form multiple mature mRNAs that vary in their exon composition.	1074	17712	18	1.09146	maker-scaffold_16-augustus-gene-12.88-mRNA-1;maker-scaffold_47-snap-gene-6.62-mRNA-1;maker-scaffold_5-augustus-gene-27.60-mRNA-1;maker-scaffold_1-snap-gene-76.106-mRNA-1	3.6648
Artificial	epiGBS	GO:1902903	regulation of supramolecular fiber organization	8/1074	57/17712	0.0209414	0.0209414	0.404444	AT2G41740.1;AT2G30910.1;AT4G16340.2;AT1G60430.2;AT5G18410.2;AT1G30825.2;AT2G41740.2;AT2G46225.2	8	BP	NA	1074	17712	57	3.4563	maker-scaffold_17-snap-gene-14.101-mRNA-1;maker-scaffold_3-augustus-gene-50.123-mRNA-1;maker-scaffold_20-snap-gene-29.122-mRNA-1;maker-scaffold_4-augustus-gene-49.85-mRNA-1;maker-scaffold_65-snap-gene-0.58-mRNA-1;snap_masked-scaffold_2-processed-gene-33.25-mRNA-1;maker-scaffold_4-snap-gene-54.82-mRNA-1;maker-scaffold_3-augustus-gene-32.122-mRNA-1	2.31461
Artificial	epiGBS	GO:0009892	negative regulation of metabolic process	59/1074	745/17712	0.0212754	0.0212754	0.40744	AT5G14580.1;AT3G27120.1;AT3G02000.1;AT1G50030.3;AT1G08620.3;AT1G24706.1;AT3G02830.1;AT2G28190.2;AT3G60500.1;AT3G26744.2;AT2G39260.1;AT5G63980.1;AT3G48710.1;AT1G19100.1;AT3G24495.1;AT5G20320.1;AT5G44200.2;AT2G32415.1;AT5G43990.1;AT3G06290.1;AT1G32490.1;AT1G59750.1;AT1G54690.1;AT2G22540.2;AT1G24706.2;AT3G02830.2;AT4G15900.1;AT5G64130.2;AT4G39100.1;AT2G16950.1;AT2G27100.1;AT1G76630.1;AT1G17760.1;AT1…	59	BP	Any process that stops, prevents, or reduces the frequency, rate or extent of the chemical reactions and pathways within a cell or an organism.	1074	17712	745	45.1745	snap_masked-scaffold_10-processed-gene-4.35-mRNA-1;maker-scaffold_9-augustus-gene-47.67-mRNA-1;augustus_masked-scaffold_9-processed-gene-45.3-mRNA-1;maker-scaffold_9-snap-gene-28.92-mRNA-1;maker-scaffold_24-augustus-gene-3.78-mRNA-1;maker-scaffold_24-snap-gene-23.45-mRNA-1;maker-scaffold_24-snap-gene-25.43-mRNA-1;maker-scaffold_7-augustus-gene-2.65-mRNA-1;maker-scaffold_7-snap-gene-23.104-mRNA-1;…	1.30605
Artificial	epiGBS	GO:2000242	negative regulation of reproductive process	11/1074	91/17712	0.0215459	0.0215459	0.409182	AT3G27120.1;AT1G30970.2;AT5G60410.1;AT2G22540.2;AT1G08260.1;AT2G03500.1;AT5G67100.1;AT3G25180.3;AT2G22540.5;AT3G04240.2;AT1G77720.2	11	BP	NA	1074	17712	91	5.51795	maker-scaffold_9-augustus-gene-47.67-mRNA-1;snap_masked-scaffold_6-processed-gene-48.44-mRNA-1;maker-scaffold_11-augustus-gene-12.68-mRNA-1;maker-scaffold_12-snap-gene-46.29-mRNA-1_snap_masked-scaffold_12-processed-gene-46.14-mRNA-1;maker-scaffold_16-snap-gene-16.103-mRNA-1;maker-scaffold_13-augustus-gene-29.44-mRNA-1;maker-scaffold_33-snap-gene-4.63-mRNA-1;maker-scaffold_57-snap-gene-5.87-mRNA-1…	1.99349
Artificial	epiGBS	GO:0018209	peptidyl-serine modification	13/1074	115/17712	0.0219964	0.0219964	0.414287	AT3G59410.1;AT2G19400.1;AT2G23070.2;AT2G23070.1;AT4G28540.2;AT5G18190.1;AT2G20470.1;AT5G04870.1;AT1G12680.1;AT5G67380.2;AT1G77720.2;AT2G46700.1;AT2G40120.2	13	BP	The modification of peptidyl-serine.	1074	17712	115	6.97324	maker-scaffold_14-augustus-gene-32.79-mRNA-1;augustus_masked-scaffold_4-processed-gene-10.7-mRNA-1;maker-scaffold_33-augustus-gene-11.24-mRNA-1;maker-scaffold_18-augustus-gene-8.41-mRNA-1;maker-scaffold_12-augustus-gene-10.107-mRNA-1;maker-scaffold_82-snap-gene-0.105-mRNA-1;maker-scaffold_1-augustus-gene-11.107-mRNA-1;maker-scaffold_11-augustus-gene-3.124-mRNA-1;augustus_masked-scaffold_40-proces…	1.86427
Artificial	epiGBS	GO:0048366	leaf development	41/1074	489/17712	0.0222655	0.0222655	0.415918	AT5G55540.2;AT5G16780.2;AT5G13300.2;AT5G22070.2;AT2G22300.1;AT3G11340.2;AT5G62620.3;AT5G24530.4;AT5G20490.2;AT3G22190.1;AT1G59750.1;AT4G15900.1;AT3G01090.3;AT3G62770.1;AT5G24530.5;AT1G01230.2;AT5G39740.1;AT1G69490.3;AT5G53860.3;AT5G41920.1;AT2G19520.1;AT5G08520.1;AT5G12080.4;AT5G67100.1;AT4G33950.1;AT5G45890.6;AT1G67140.1;AT5G62000.6;AT3G62770.4;AT5G28640.1;AT3G21640.1;AT1G73500.2;AT5G62000.4;AT4…	41	BP	The process whose specific outcome is the progression of the leaf over time, from its formation to the mature structure.	1074	17712	489	29.6514	maker-scaffold_10-augustus-gene-14.12-mRNA-1;maker-scaffold_6-augustus-gene-13.72-mRNA-1;maker-scaffold_6-augustus-gene-7.62-mRNA-1;augustus_masked-scaffold_7-processed-gene-10.10-mRNA-1;maker-scaffold_14-augustus-gene-19.71-mRNA-1;maker-scaffold_4-snap-gene-59.58-mRNA-1;maker-scaffold_37-augustus-gene-6.42-mRNA-1;maker-scaffold_26-augustus-gene-0.87-mRNA-1;maker-scaffold_63-snap-gene-0.42-mRNA-1…	1.38273
Artificial	epiGBS	GO:0031047	gene silencing by RNA	17/1074	165/17712	0.0226641	0.0226641	0.419921	AT1G24706.1;AT2G28190.2;AT1G19100.1;AT5G20320.1;AT5G44200.2;AT5G43990.1;AT3G06290.1;AT1G32490.1;AT1G24706.2;AT2G16950.1;AT2G27100.1;AT1G17760.1;AT2G19520.1;AT5G19820.9;AT5G50780.3;AT3G43920.1;AT5G43810.2	17	BP	Any process in which RNA molecules inactivate expression of target genes.	1074	17712	165	10.0051	maker-scaffold_24-snap-gene-23.45-mRNA-1;maker-scaffold_7-augustus-gene-2.65-mRNA-1;maker-scaffold_19-snap-gene-12.128-mRNA-1;maker-scaffold_8-snap-gene-37.93-mRNA-1;maker-scaffold_53-augustus-gene-3.69-mRNA-1;maker-scaffold_34-augustus-gene-12.75-mRNA-1;maker-scaffold_49-augustus-gene-5.52-mRNA-1;maker-scaffold_26-snap-gene-2.107-mRNA-1;maker-scaffold_41-snap-gene-6.44-mRNA-1;maker-scaffold_16-s…	1.69914
Artificial	epiGBS	GO:0051607	defense response to virus	10/1074	81/17712	0.0242601	0.0242601	0.443048	AT1G50030.3;AT5G20320.1;AT5G44200.2;AT2G26560.6;AT4G18040.1;AT2G26560.8;AT5G35620.2;AT3G49870.1;AT3G43920.1;AT5G43810.2	10	BP	Reactions triggered in response to the presence of a virus that act to protect the cell or organism.	1074	17712	81	4.91159	maker-scaffold_9-snap-gene-28.92-mRNA-1;maker-scaffold_8-snap-gene-37.93-mRNA-1;maker-scaffold_53-augustus-gene-3.69-mRNA-1;maker-scaffold_3-augustus-gene-13.68-mRNA-1;maker-scaffold_20-augustus-gene-5.32-mRNA-1;maker-scaffold_3-snap-gene-13.94-mRNA-1;maker-scaffold_5-augustus-gene-4.73-mRNA-1;maker-scaffold_7-augustus-gene-36.117-mRNA-1;augustus_masked-scaffold_23-processed-gene-9.6-mRNA-1;maker…	2.036
Artificial	epiGBS	GO:0010191	mucilage metabolic process	7/1074	48/17712	0.0246912	0.0246912	0.443048	AT1G18580.1;AT5G62620.3;AT5G15470.2;AT3G10380.2;AT5G15470.1;AT3G10380.1;AT2G22900.1	7	BP	The chemical reactions and pathways involving mucilage, a gelatinous substance secreted by plants.	1074	17712	48	2.91057	augustus_masked-scaffold_19-processed-gene-23.0-mRNA-1;maker-scaffold_37-augustus-gene-6.42-mRNA-1;maker-scaffold_42-augustus-gene-8.38-mRNA-1;maker-scaffold_5-snap-gene-59.125-mRNA-1;maker-scaffold_27-snap-gene-15.104-mRNA-1;maker-scaffold_11-snap-gene-9.75-mRNA-1;augustus_masked-scaffold_36-processed-gene-2.5-mRNA-1	2.40503
Artificial	epiGBS	GO:0051347	positive regulation of transferase activity	7/1074	48/17712	0.0246912	0.0246912	0.443048	AT4G22910.1;AT3G12760.1;AT1G15860.3;AT3G08850.2;AT3G28970.2;AT1G73500.2;AT4G22860.1	7	BP	Any process that activates or increases the frequency, rate or extent of transferase activity, the catalysis of the transfer of a group, e.g. a methyl group, glycosyl group, acyl group, phosphorus-containing, or other groups, from a donor compound to an acceptor.	1074	17712	48	2.91057	maker-scaffold_6-snap-gene-26.99-mRNA-1;maker-scaffold_11-augustus-gene-26.87-mRNA-1;maker-scaffold_6-snap-gene-0.84-mRNA-1;maker-scaffold_45-augustus-gene-5.32-mRNA-1;maker-scaffold_42-snap-gene-6.74-mRNA-1;augustus_masked-scaffold_31-processed-gene-12.18-mRNA-1;maker-scaffold_2-snap-gene-47.94-mRNA-1	2.40503
Artificial	epiGBS	GO:0030705	cytoskeleton-dependent intracellular transport	5/1074	28/17712	0.0248853	0.0248853	0.443048	AT4G33200.1;AT5G20490.2;AT2G31900.1;AT1G01950.1;AT3G54870.3	5	BP	The directed movement of substances along cytoskeletal fibers such as microfilaments or microtubules within a cell.	1074	17712	28	1.69783	maker-scaffold_8-snap-gene-22.92-mRNA-1_maker-scaffold_8-snap-gene-22.93-mRNA-1;maker-scaffold_63-snap-gene-0.42-mRNA-1;maker-scaffold_7-augustus-gene-15.90-mRNA-1;augustus_masked-scaffold_3-processed-gene-25.17-mRNA-1;maker-scaffold_5-augustus-gene-59.90-mRNA-1	2.94493
Artificial	epiGBS	GO:0046496	nicotinamide nucleotide metabolic process	4/1074	19/17712	0.0250787	0.0250787	0.443048	AT3G21070.2;AT5G20070.1;AT5G20070.2;AT2G23420.1	4	BP	The chemical reactions and pathways involving nicotinamide nucleotides, any nucleotide that contains combined nicotinamide.	1074	17712	19	1.1521	maker-scaffold_9-augustus-gene-14.82-mRNA-1;maker-scaffold_13-augustus-gene-30.38-mRNA-1;maker-scaffold_4-snap-gene-5.64-mRNA-1;maker-scaffold_18-snap-gene-13.73-mRNA-1	3.47192
Artificial	epiGBS	GO:0051438	regulation of ubiquitin-protein transferase activity	4/1074	19/17712	0.0250787	0.0250787	0.443048	AT4G22910.1;AT3G12760.1;AT1G15860.3;AT3G28970.2	4	BP	Any process that modulates the frequency, rate or extent of ubiquitin transferase activity.	1074	17712	19	1.1521	maker-scaffold_6-snap-gene-26.99-mRNA-1;maker-scaffold_11-augustus-gene-26.87-mRNA-1;maker-scaffold_6-snap-gene-0.84-mRNA-1;maker-scaffold_42-snap-gene-6.74-mRNA-1	3.47192
Artificial	epiGBS	GO:0090332	stomatal closure	10/1074	82/17712	0.0261846	0.0261846	0.459026	AT1G47128.3;AT2G26650.2;AT3G05030.1;AT4G35790.4;AT4G33950.1;AT5G49760.4;AT3G05030.2;AT1G23030.1;AT5G13750.3;AT4G35790.3	10	BP	The process of closing of stomata, pores in the epidermis of leaves and stems bordered by two guard cells and serving in gas exchange.	1074	17712	82	4.97222	maker-scaffold_9-snap-gene-33.131-mRNA-1;maker-scaffold_4-augustus-gene-4.36-mRNA-1;augustus_masked-scaffold_28-processed-gene-19.0-mRNA-1;snap_masked-scaffold_1-processed-gene-4.78-mRNA-1;maker-scaffold_12-augustus-gene-42.52-mRNA-1;maker-scaffold_16-snap-gene-0.64-mRNA-1;augustus_masked-scaffold_44-processed-gene-1.17-mRNA-1;maker-scaffold_11-augustus-gene-41.104-mRNA-1;maker-scaffold_4-snap-ge…	2.01117
Artificial	epiGBS	GO:0016072	rRNA metabolic process	26/1074	287/17712	0.0267632	0.0267632	0.462778	AT5G14580.1;AT3G56510.1;AT5G57280.1;AT1G50030.3;AT3G18600.2;AT5G16780.2;AT5G16750.1;AT3G60500.1;AT5G66540.2;AT3G11964.1;AT2G34260.1;AT3G21540.1;AT2G32415.1;AT5G52470.3;AT1G15440.1;AT4G02400.2;AT2G39780.1;AT1G69070.1;AT3G11270.1;AT5G15750.2;AT5G13830.2;AT3G52905.1;AT2G43650.1;AT5G52470.2;AT1G55150.3;AT5G10070.2	26	BP	The chemical reactions and pathways involving rRNA, ribosomal RNA, a structural constituent of ribosomes.	1074	17712	287	17.4028	snap_masked-scaffold_10-processed-gene-4.35-mRNA-1;maker-scaffold_10-augustus-gene-1.42-mRNA-1;augustus_masked-scaffold_9-processed-gene-51.6-mRNA-1;maker-scaffold_9-snap-gene-28.92-mRNA-1;maker-scaffold_9-augustus-gene-11.70-mRNA-1;maker-scaffold_6-augustus-gene-13.72-mRNA-1;augustus_masked-scaffold_24-processed-gene-20.7-mRNA-1;maker-scaffold_7-snap-gene-23.104-mRNA-1;maker-scaffold_21-augustus…	1.49401
Artificial	epiGBS	GO:0010565	regulation of cellular ketone metabolic process	12/1074	106/17712	0.0268048	0.0268048	0.462778	AT1G50030.3;AT1G69040.8;AT5G22070.2;AT3G26744.2;AT5G60410.1;AT5G63980.1;AT3G59410.1;AT1G74910.2;AT3G09830.2;AT5G08520.1;AT3G56130.1;AT1G69040.3	12	BP	Any process that modulates the chemical reactions and pathways involving any of a class of organic compounds that contain the carbonyl group, CO, and in which the carbonyl group is bonded only to carbon atoms. The general formula for a ketone is RCOR, where R and R are alkyl or aryl groups.	1074	17712	106	6.42751	maker-scaffold_9-snap-gene-28.92-mRNA-1;maker-scaffold_6-augustus-gene-5.60-mRNA-1;augustus_masked-scaffold_7-processed-gene-10.10-mRNA-1;maker-scaffold_21-augustus-gene-18.48-mRNA-1;maker-scaffold_11-augustus-gene-12.68-mRNA-1;maker-scaffold_14-augustus-gene-24.73-mRNA-1;maker-scaffold_14-augustus-gene-32.79-mRNA-1;maker-scaffold_19-augustus-gene-17.73-mRNA-1;maker-scaffold_4-snap-gene-22.69-mRN…	1.86698
Artificial	epiGBS	GO:0030029	actin filament-based process	13/1074	119/17712	0.0282358	0.0282358	0.468386	AT2G41740.1;AT4G33200.1;AT5G20490.2;AT4G35020.5;AT2G30910.1;AT4G16340.2;AT2G31900.1;AT1G60430.2;AT5G18410.2;AT1G30825.2;AT2G41740.2;AT2G46225.2;AT3G55770.1	13	BP	Any cellular process that depends upon or alters the actin cytoskeleton, that part of the cytoskeleton comprising actin filaments and their associated proteins.	1074	17712	119	7.21579	maker-scaffold_17-snap-gene-14.101-mRNA-1;maker-scaffold_8-snap-gene-22.92-mRNA-1_maker-scaffold_8-snap-gene-22.93-mRNA-1;maker-scaffold_63-snap-gene-0.42-mRNA-1;snap_masked-scaffold_1-processed-gene-5.73-mRNA-1;maker-scaffold_3-augustus-gene-50.123-mRNA-1;maker-scaffold_20-snap-gene-29.122-mRNA-1;maker-scaffold_7-augustus-gene-15.90-mRNA-1;maker-scaffold_4-augustus-gene-49.85-mRNA-1;maker-scaffo…	1.80161
Artificial	epiGBS	GO:0006893	Golgi to plasma membrane transport	5/1074	29/17712	0.0286145	0.0286145	0.468386	AT1G10180.4;AT3G10380.2;AT1G59820.1;AT1G10180.2;AT3G10380.1	5	BP	The directed movement of substances from the Golgi to the plasma membrane in transport vesicles that move from the trans-Golgi network to the plasma membrane, where they fuse and release their contents by exocytosis.	1074	17712	29	1.75847	maker-scaffold_80-augustus-gene-1.96-mRNA-1;maker-scaffold_5-snap-gene-59.125-mRNA-1;augustus_masked-scaffold_37-processed-gene-5.8-mRNA-1;maker-scaffold_21-augustus-gene-22.83-mRNA-1;maker-scaffold_11-snap-gene-9.75-mRNA-1	2.84338
Artificial	epiGBS	GO:0070897	transcription preinitiation complex assembly	5/1074	29/17712	0.0286145	0.0286145	0.468386	AT1G54140.2;AT1G32750.1;AT1G53750.3;AT3G09360.2;AT4G04180.1	5	BP	The aggregation, arrangement and bonding together of proteins on promoter DNA to form the transcriptional preinitiation complex (PIC), required for transcription.	1074	17712	29	1.75847	maker-scaffold_6-augustus-gene-52.52-mRNA-1;maker-scaffold_14-snap-gene-27.81-mRNA-1;maker-scaffold_8-augustus-gene-24.106-mRNA-1;maker-scaffold_9-snap-gene-9.82-mRNA-1;maker-scaffold_15-augustus-gene-36.195-mRNA-1	2.84338
Artificial	epiGBS	GO:0006338	chromatin remodeling	11/1074	95/17712	0.0286262	0.0286262	0.468386	AT5G55310.1;AT5G46910.2;AT1G08620.3;AT1G08600.1;AT3G48710.1;AT5G18620.1;AT4G16420.3;AT4G26630.2;AT5G17920.2;AT3G57300.1;AT1G57820.1	11	BP	Dynamic structural changes to eukaryotic chromatin occurring throughout the cell division cycle. These changes range from the local changes necessary for transcriptional regulation to global changes necessary for chromosome segregation.	1074	17712	95	5.7605	maker-scaffold_10-augustus-gene-13.32-mRNA-1;maker-scaffold_6-augustus-gene-37.101-mRNA-1;maker-scaffold_24-augustus-gene-3.78-mRNA-1;maker-scaffold_24-augustus-gene-4.81-mRNA-1;maker-scaffold_19-augustus-gene-5.104-mRNA-1;maker-scaffold_49-augustus-gene-9.55-mRNA-1;maker-scaffold_68-augustus-gene-2.98-mRNA-1;maker-scaffold_47-snap-gene-4.42-mRNA-1;maker-scaffold_24-augustus-gene-10.67-mRNA-1;mak…	1.90956
Artificial	epiGBS	GO:0010029	regulation of seed germination	11/1074	95/17712	0.0286262	0.0286262	0.468386	AT4G39850.1;AT1G18100.1;AT2G23070.2;AT2G26000.2;AT2G23070.1;AT4G32010.4;AT4G00050.1;AT5G02310.1;AT5G19330.2;AT4G32010.2;AT2G47790.1	11	BP	Any process that modulates the frequency, rate or extent of seed germination.	1074	17712	95	5.7605	maker-scaffold_14-augustus-gene-19.66-mRNA-1;maker-scaffold_26-snap-gene-18.50-mRNA-1;maker-scaffold_33-augustus-gene-11.24-mRNA-1;maker-scaffold_18-augustus-gene-27.67-mRNA-1;maker-scaffold_18-augustus-gene-8.41-mRNA-1;maker-scaffold_45-snap-gene-2.107-mRNA-1;maker-scaffold_1-augustus-gene-52.69-mRNA-1;maker-scaffold_4-snap-gene-40.84-mRNA-1;maker-scaffold_12-snap-gene-17.85-mRNA-1;maker-scaffol…	1.90956
Artificial	epiGBS	GO:0032270	positive regulation of cellular protein metabolic process	17/1074	170/17712	0.029235	0.029235	0.468386	AT4G22910.1;AT3G12760.1;AT5G63520.1;AT1G53750.3;AT1G60995.1;AT5G63520.4;AT4G16420.3;AT3G61740.2;AT1G15860.3;AT3G08850.2;AT5G13530.3;AT5G39850.3;AT3G28970.2;AT5G08650.1;AT5G17920.2;AT1G73500.2;AT4G22860.1	17	BP	Any process that activates or increases the frequency, rate or extent of the chemical reactions and pathways involving a protein, occurring at the level of an individual cell.	1074	17712	170	10.3083	maker-scaffold_6-snap-gene-26.99-mRNA-1;maker-scaffold_11-augustus-gene-26.87-mRNA-1;augustus_masked-scaffold_19-processed-gene-5.10-mRNA-1;maker-scaffold_8-augustus-gene-24.106-mRNA-1;maker-scaffold_32-augustus-gene-8.62-mRNA-1;maker-scaffold_60-snap-gene-4.140-mRNA-1;maker-scaffold_68-augustus-gene-2.98-mRNA-1;snap_masked-scaffold_3-processed-gene-34.84-mRNA-1;maker-scaffold_6-snap-gene-0.84-mR…	1.64916
Artificial	epiGBS	GO:0090626	plant epidermis morphogenesis	14/1074	132/17712	0.0292782	0.0292782	0.468386	AT4G22910.1;AT1G49040.2;AT5G20490.2;AT1G80350.1;AT5G65930.1;AT2G19520.1;AT5G18410.2;AT1G63700.6;AT1G30825.2;AT1G01510.1;AT3G12400.1;AT2G46225.2;AT4G01800.1;AT2G20875.1	14	BP	The process in which the anatomical structures of the plant epidermis are generated and organized.	1074	17712	132	8.00407	maker-scaffold_6-snap-gene-26.99-mRNA-1;maker-scaffold_31-snap-gene-2.49-mRNA-1;maker-scaffold_63-snap-gene-0.42-mRNA-1;maker-scaffold_2-snap-gene-74.60-mRNA-1;augustus_masked-scaffold_22-processed-gene-22.23-mRNA-1;augustus_masked-scaffold_13-processed-gene-32.6-mRNA-1;maker-scaffold_65-snap-gene-0.58-mRNA-1;maker-scaffold_55-augustus-gene-6.201-mRNA-1;snap_masked-scaffold_2-processed-gene-33.25…	1.74911
Artificial	epiGBS	GO:0070647	protein modification by small protein conjugation or removal	64/1074	833/17712	0.0297794	0.0297794	0.468386	AT1G47128.3;AT5G06460.1;AT5G58575.2;AT4G25230.2;AT4G22910.1;AT1G63850.3;AT3G10910.1;AT3G47160.3;AT3G19950.3;AT2G41370.1;AT3G17205.1;AT3G12760.1;AT5G60410.1;AT1G09730.3;AT5G63520.1;AT1G05350.1;AT1G60220.1;AT2G42360.2;AT4G14110.1;AT3G21280.1;AT3G05200.2;AT2G26000.2;AT2G23140.1;AT1G21760.2;AT4G15900.1;AT5G63520.4;AT2G21470.1;AT5G65920.1;AT4G35070.2;AT3G16090.2;AT3G23280.4;AT2G28840.2;AT1G15860.3;AT5…	64	BP	A protein modification process in which one or more groups of a small protein, such as ubiquitin or a ubiquitin-like protein, are covalently attached to or removed from a target protein.	1074	17712	833	50.5105	maker-scaffold_9-snap-gene-33.131-mRNA-1;maker-scaffold_9-snap-gene-24.107-mRNA-1;snap_masked-scaffold_9-processed-gene-24.55-mRNA-1;maker-scaffold_6-snap-gene-32.122-mRNA-1;maker-scaffold_6-snap-gene-26.99-mRNA-1;maker-scaffold_6-augustus-gene-21.70-mRNA-1;augustus_masked-scaffold_29-processed-gene-1.9-mRNA-1;maker-scaffold_7-augustus-gene-22.97-mRNA-1;augustus_masked-scaffold_31-processed-gene-…	1.26706
Artificial	epiGBS	GO:0051123	RNA polymerase II preinitiation complex assembly	4/1074	20/17712	0.0298839	0.0298839	0.468386	AT1G54140.2;AT1G32750.1;AT1G53750.3;AT4G04180.1	4	BP	The aggregation, arrangement and bonding together of proteins on an RNA polymerase II promoter DNA to form the transcriptional preinitiation complex (PIC), the formation of which is a prerequisite for transcription by RNA polymerase.	1074	17712	20	1.21274	maker-scaffold_6-augustus-gene-52.52-mRNA-1;maker-scaffold_14-snap-gene-27.81-mRNA-1;maker-scaffold_8-augustus-gene-24.106-mRNA-1;maker-scaffold_15-augustus-gene-36.195-mRNA-1	3.29832
Artificial	epiGBS	GO:0060321	acceptance of pollen	4/1074	20/17712	0.0298839	0.0298839	0.468386	AT1G10180.4;AT3G10380.2;AT1G10180.2;AT3G10380.1	4	BP	The process, involving the sharing and interaction of the single locus incompatibility haplotypes, involved in the acceptance of pollen by cells in the stigma.	1074	17712	20	1.21274	maker-scaffold_80-augustus-gene-1.96-mRNA-1;maker-scaffold_5-snap-gene-59.125-mRNA-1;maker-scaffold_21-augustus-gene-22.83-mRNA-1;maker-scaffold_11-snap-gene-9.75-mRNA-1	3.29832
Artificial	epiGBS	GO:0016570	histone modification	21/1074	223/17712	0.0301951	0.0301951	0.468386	AT5G58575.2;AT1G54140.2;AT5G46910.2;AT1G08620.3;AT2G19390.2;AT5G43990.1;AT5G52470.3;AT4G16420.3;AT5G18190.1;AT4G39100.1;AT3G61740.2;AT2G03500.1;AT2G19520.1;AT5G13960.3;AT5G13530.3;AT2G44970.1;AT5G17920.2;AT3G52030.1;AT5G52470.2;AT5G67320.1;AT1G05830.2	21	BP	The covalent alteration of one or more amino acid residues within a histone protein.	1074	17712	223	13.522	snap_masked-scaffold_9-processed-gene-24.55-mRNA-1;maker-scaffold_6-augustus-gene-52.52-mRNA-1;maker-scaffold_6-augustus-gene-37.101-mRNA-1;maker-scaffold_24-augustus-gene-3.78-mRNA-1;maker-scaffold_4-augustus-gene-10.35-mRNA-1;maker-scaffold_34-augustus-gene-12.75-mRNA-1;maker-scaffold_25-snap-gene-18.70-mRNA-1;maker-scaffold_68-augustus-gene-2.98-mRNA-1;maker-scaffold_82-snap-gene-0.105-mRNA-1;…	1.55302
Artificial	epiGBS	GO:0032271	regulation of protein polymerization	7/1074	50/17712	0.0301997	0.0301997	0.468386	AT2G41740.1;AT2G30910.1;AT1G60430.2;AT5G18410.2;AT1G30825.2;AT2G41740.2;AT2G46225.2	7	BP	Any process that modulates the frequency, rate or extent of the process of creating protein polymers.	1074	17712	50	3.03184	maker-scaffold_17-snap-gene-14.101-mRNA-1;maker-scaffold_3-augustus-gene-50.123-mRNA-1;maker-scaffold_4-augustus-gene-49.85-mRNA-1;maker-scaffold_65-snap-gene-0.58-mRNA-1;snap_masked-scaffold_2-processed-gene-33.25-mRNA-1;maker-scaffold_4-snap-gene-54.82-mRNA-1;maker-scaffold_3-augustus-gene-32.122-mRNA-1	2.30883
Artificial	epiGBS	GO:0032535	regulation of cellular component size	10/1074	84/17712	0.0303568	0.0303568	0.468386	AT2G41740.1;AT2G30910.1;AT4G16340.2;AT1G60430.2;AT5G18410.2;AT1G30825.2;AT2G41740.2;AT2G36910.5;AT5G65780.1;AT2G46225.2	10	BP	A process that modulates the size of a cellular component.	1074	17712	84	5.0935	maker-scaffold_17-snap-gene-14.101-mRNA-1;maker-scaffold_3-augustus-gene-50.123-mRNA-1;maker-scaffold_20-snap-gene-29.122-mRNA-1;maker-scaffold_4-augustus-gene-49.85-mRNA-1;maker-scaffold_65-snap-gene-0.58-mRNA-1;snap_masked-scaffold_2-processed-gene-33.25-mRNA-1;maker-scaffold_4-snap-gene-54.82-mRNA-1;maker-scaffold_4-snap-gene-23.92-mRNA-1;maker-scaffold_36-augustus-gene-3.55-mRNA-1;maker-scaff…	1.96329
Artificial	epiGBS	GO:0090066	regulation of anatomical structure size	10/1074	84/17712	0.0303568	0.0303568	0.468386	AT2G41740.1;AT2G30910.1;AT4G16340.2;AT1G60430.2;AT5G18410.2;AT1G30825.2;AT2G41740.2;AT2G36910.5;AT5G65780.1;AT2G46225.2	10	BP	Any process that modulates the size of an anatomical structure.	1074	17712	84	5.0935	maker-scaffold_17-snap-gene-14.101-mRNA-1;maker-scaffold_3-augustus-gene-50.123-mRNA-1;maker-scaffold_20-snap-gene-29.122-mRNA-1;maker-scaffold_4-augustus-gene-49.85-mRNA-1;maker-scaffold_65-snap-gene-0.58-mRNA-1;snap_masked-scaffold_2-processed-gene-33.25-mRNA-1;maker-scaffold_4-snap-gene-54.82-mRNA-1;maker-scaffold_4-snap-gene-23.92-mRNA-1;maker-scaffold_36-augustus-gene-3.55-mRNA-1;maker-scaff…	1.96329
Artificial	epiGBS	GO:0006403	RNA localization	11/1074	96/17712	0.0306299	0.0306299	0.468386	AT5G16790.1;AT1G24706.1;AT4G24880.1;AT2G32415.1;AT3G06290.1;AT1G24706.2;AT5G17020.1;AT1G64750.1;AT1G72560.1;AT1G10390.2;AT3G19760.1	11	BP	A process in which RNA is transported to, or maintained in, a specific location.	1074	17712	96	5.82114	maker-scaffold_24-augustus-gene-20.60-mRNA-1;maker-scaffold_24-snap-gene-23.45-mRNA-1;snap_masked-scaffold_19-processed-gene-6.77-mRNA-1;maker-scaffold_38-snap-gene-12.60-mRNA-1;maker-scaffold_49-augustus-gene-5.52-mRNA-1;maker-scaffold_41-snap-gene-6.44-mRNA-1;maker-scaffold_41-augustus-gene-3.16-mRNA-1;maker-scaffold_703-augustus-gene-0.6-mRNA-1;maker-scaffold_2-augustus-gene-70.64-mRNA-1;maker…	1.88966
Artificial	epiGBS	GO:0010119	regulation of stomatal movement	15/1074	146/17712	0.0316387	0.0316387	0.468386	AT1G47128.3;AT2G26650.2;AT3G05030.1;AT4G35790.4;AT1G15440.1;AT1G05805.1;AT5G22920.2;AT4G14480.2;AT4G33950.1;AT5G49760.4;AT3G05030.2;AT1G23030.1;AT5G13750.3;AT1G30270.2;AT4G35790.3	15	BP	Any process that modulates the frequency, rate or extent of stomatal movement.	1074	17712	146	8.85298	maker-scaffold_9-snap-gene-33.131-mRNA-1;maker-scaffold_4-augustus-gene-4.36-mRNA-1;augustus_masked-scaffold_28-processed-gene-19.0-mRNA-1;snap_masked-scaffold_1-processed-gene-4.78-mRNA-1;maker-scaffold_2-augustus-gene-72.57-mRNA-1;maker-scaffold_3-augustus-gene-54.73-mRNA-1;maker-scaffold_7-augustus-gene-2.62-mRNA-1;augustus_masked-scaffold_17-processed-gene-12.5-mRNA-1;maker-scaffold_12-august…	1.69434
Artificial	epiGBS	GO:0007264	small GTPase mediated signal transduction	6/1074	40/17712	0.0321505	0.0321505	0.468386	AT1G49040.2;AT5G09550.1;AT4G35020.5;AT4G16340.2;AT3G63150.3;AT4G24580.1	6	BP	Any series of molecular signals in which a small monomeric GTPase relays one or more of the signals.	1074	17712	40	2.42547	maker-scaffold_31-snap-gene-2.49-mRNA-1;maker-scaffold_14-augustus-gene-28.100-mRNA-1;snap_masked-scaffold_1-processed-gene-5.73-mRNA-1;maker-scaffold_20-snap-gene-29.122-mRNA-1;maker-scaffold_28-snap-gene-21.166-mRNA-1;maker-scaffold_1-snap-gene-36.97-mRNA-1	2.47374
Artificial	epiGBS	GO:0006265	DNA topological change	3/1074	12/17712	0.0323916	0.0323916	0.468386	AT5G55310.1;AT2G32000.1;AT3G10690.1	3	BP	The process in which a transformation is induced in the topological structure of a double-stranded DNA helix, resulting in a change in linking number.	1074	17712	12	0.727642	maker-scaffold_10-augustus-gene-13.32-mRNA-1;maker-scaffold_3-snap-gene-53.128-mRNA-1;maker-scaffold_5-snap-gene-64.172-mRNA-1	4.12291
Artificial	epiGBS	GO:0010508	positive regulation of autophagy	3/1074	12/17712	0.0323916	0.0323916	0.468386	AT3G01090.3;AT3G62770.1;AT3G62770.4	3	BP	Any process that activates, maintains or increases the rate of autophagy. Autophagy is the process in which cells digest parts of their own cytoplasm.	1074	17712	12	0.727642	maker-scaffold_42-augustus-gene-3.26-mRNA-1;maker-scaffold_1-augustus-gene-83.49-mRNA-1;maker-scaffold_44-augustus-gene-5.75-mRNA-1	4.12291
[truncated: 185 more rows]
